# Supplementary material for: Campylobacter occurrence and antimicrobial resistance profile in under five-year-old diarrheal children, backyard farm animals, and companion pets
Source: PLoS Negl Trop Dis. 2024 Jun 4;18(6):e0012241. doi: 10.1371/journal.pntd.0012241 (PMC11178231; doi:10.1371/journal.pntd.0012241)
Supplement: S1 Table — (XLSX) [file pntd.0012241.s001.xlsx]

## Sheet: Sheet1
Child number	Age of the children in months	Sex of the children	Frequency of stool per day	Duration of diarrhea	Watery diarrhea	Foul smelling diarrhea	Bloody stools	Vomitting	Abdominal pain	Fever	Confirmed Campylobacter infection
163	30	Girl	3	2	No	No	No	No	No	No	No
277	45	Girl	3	3	No	No	No	No	No	No	No
004	34	Boy	7	4	No	No	No	No	No	No	No
073	23	Girl	3	2	Yes	No	No	No	No	No	No
S_073	12.6	Girl	5	4	Yes	No	No	No	No	No	No
214	16.4	Girl	3	1	Yes	No	No	No	No	No	No
255	52.7	Girl	4	2	Yes	No	No	No	No	No	No
275	30	Girl	4	3	Yes	No	No	No	No	No	No
278	20	Girl	3	4	Yes	No	No	No	No	No	No
022	8	Girl	4	5	Yes	No	No	No	No	No	Yes
027	59	Boy	6	4	Yes	No	No	No	No	No	No
032	17	Boy	3	3	Yes	No	No	No	No	No	No
048	12	Boy	4	7	Yes	No	No	No	No	No	No
080	33	Boy	3	3	Yes	No	No	No	No	No	No
293	6	Boy	3	3	Yes	No	No	No	No	No	No
219	17	Boy	6	5	Yes	No	No	No	No	No	Yes
007	14	Girl	5	4	No	Yes	No	No	No	No	No
077	45	Girl	3	7	No	Yes	No	No	No	No	No
088	48.6	Girl	10	3	No	Yes	No	No	No	No	No
222	30	Girl	4	3	No	Yes	No	No	No	No	No
251	13	Girl	3	2	No	Yes	No	No	No	No	No
087	53	Boy	6	7	No	Yes	No	No	No	No	No
089	36.4	Boy	3	3	No	Yes	No	No	No	No	No
092	12	Boy	3	2	No	Yes	No	No	No	No	No
140	22	Boy	3	5	No	Yes	No	No	No	No	No
288	29	Boy	3	3	No	Yes	No	No	No	No	Yes
001	12.3	Girl	5	4	Yes	Yes	No	No	No	No	No
024	18	Girl	5	2	Yes	Yes	No	No	No	No	No
025	11	Girl	3	3	Yes	Yes	No	No	No	No	No
112	12	Girl	3	2	Yes	Yes	No	No	No	No	No
227	4	Girl	3	2	Yes	Yes	No	No	No	No	No
243	11	Girl	4	3	Yes	Yes	No	No	No	No	No
258	14.7	Girl	3	3	Yes	Yes	No	No	No	No	No
260	12.8	Girl	3	2	Yes	Yes	No	No	No	No	No
026	10	Girl	5	3	Yes	Yes	No	No	No	No	Yes
254	10.6	Girl	3	2	Yes	Yes	No	No	No	No	Yes
072	36.5	Boy	3	1	Yes	Yes	No	No	No	No	No
084	17	Boy	4	5	Yes	Yes	No	No	No	No	No
105	19	Boy	4	6	Yes	Yes	No	No	No	No	No
107	37	Boy	10	7	Yes	Yes	No	No	No	No	No
120	22	Boy	8	2	Yes	Yes	No	No	No	No	No
171	14	Boy	5	1	Yes	Yes	No	No	No	No	No
221	59.3	Boy	6	4	Yes	Yes	No	No	No	No	No
225	18	Boy	3	2	Yes	Yes	No	No	No	No	No
266	19	Boy	3	3	Yes	Yes	No	No	No	No	No
267	24	Boy	3	3	Yes	Yes	No	No	No	No	No
009	9.7	Boy	5	2	Yes	Yes	No	No	No	No	Yes
190	19.4	Boy	3	3	Yes	Yes	No	No	No	No	Yes
244	11	Boy	4	2	Yes	Yes	No	No	No	No	Yes
062	6	Boy	10	7	No	No	Yes	No	No	No	No
194	32	Boy	3	1	No	Yes	Yes	No	No	No	No
199	26	Boy	10	2	Yes	No	Yes	No	No	No	No
109	14.4	Boy	3	5	Yes	Yes	Yes	No	No	No	No
054	13	Boy	3	2	No	No	No	Yes	No	No	No
045	15	Girl	3	4	Yes	No	No	Yes	No	No	No
137	9	Girl	3	6	Yes	No	No	Yes	No	No	No
150	16	Girl	10	3	Yes	No	No	Yes	No	No	No
210	48	Girl	6	1	Yes	No	No	Yes	No	No	No
240	5	Girl	6	3	Yes	No	No	Yes	No	No	No
031	19	Girl	4	3	Yes	No	No	Yes	No	No	Yes
230	8.5	Girl	4	3	Yes	No	No	Yes	No	No	Yes
256	8	Girl	3	3	Yes	No	No	Yes	No	No	Yes
002	23	Boy	4	1	Yes	No	No	Yes	No	No	No
038	6	Boy	6	3	Yes	No	No	Yes	No	No	No
049	6	Boy	8	1	Yes	No	No	Yes	No	No	No
078	17.5	Boy	3	2	Yes	No	No	Yes	No	No	No
095	15	Boy	7	3	Yes	No	No	Yes	No	No	No
181	36.3	Boy	8	2	Yes	No	No	Yes	No	No	No
217	4.4	Boy	3	1	Yes	No	No	Yes	No	No	No
276	11	Boy	4	4	Yes	No	No	Yes	No	No	No
302	15	Boy	3	3	Yes	No	No	Yes	No	No	No
014	12	Girl	3	3	No	Yes	No	Yes	No	No	No
016	19	Girl	4	4	No	Yes	No	Yes	No	No	No
029	36	Girl	3	7	No	Yes	No	Yes	No	No	No
069	16	Girl	4	1	No	Yes	No	Yes	No	No	No
091	15	Boy	3	6	No	Yes	No	Yes	No	No	No
093	11	Boy	4	3	No	Yes	No	Yes	No	No	No
051	14	Girl	4	3	Yes	Yes	No	Yes	No	No	No
144	11	Girl	4	4	Yes	Yes	No	Yes	No	No	No
191	8	Girl	4	2	Yes	Yes	No	Yes	No	No	No
237	9	Girl	5	5	Yes	Yes	No	Yes	No	No	No
261	5.5	Girl	3	4	Yes	Yes	No	Yes	No	No	No
270	42	Girl	4	3	Yes	Yes	No	Yes	No	No	No
271	23	Girl	3	1	Yes	Yes	No	Yes	No	No	No
274	10	Girl	5	3	Yes	Yes	No	Yes	No	No	Yes
015	7	Boy	5	5	Yes	Yes	No	Yes	No	No	No
053	29.5	Boy	4	1	Yes	Yes	No	Yes	No	No	No
129	26	Boy	3	5	Yes	Yes	No	Yes	No	No	No
158	5	Boy	4	7	Yes	Yes	No	Yes	No	No	No
203	33	Boy	3	1	Yes	Yes	No	Yes	No	No	No
236	48	Boy	3	4	Yes	Yes	No	Yes	No	No	No
238	36	Boy	4	2	Yes	Yes	No	Yes	No	No	No
242	18.3	Boy	3	5	Yes	Yes	No	Yes	No	No	No
250	11	Boy	3	3	Yes	Yes	No	Yes	No	No	No
257	9	Boy	3	4	Yes	Yes	No	Yes	No	No	No
290	24	Boy	5	2	Yes	Yes	No	Yes	No	No	No
295	19	Boy	3	2	Yes	Yes	No	Yes	No	No	No
301	14	Boy	3	3	Yes	Yes	No	Yes	No	No	No
132	11.5	Boy	5	2	Yes	Yes	No	Yes	No	No	Yes
245	31	Girl	3	2	Yes	No	Yes	Yes	No	No	No
272	13	Girl	4	1	Yes	No	Yes	Yes	No	No	No
169	18	Boy	7	1	Yes	No	Yes	Yes	No	No	No
296	9	Boy	3	3	Yes	Yes	Yes	Yes	No	No	Yes
020	48	Girl	5	3	No	No	No	No	Yes	No	No
034	48	Girl	3	7	No	No	No	No	Yes	No	No
036	13	Girl	3	4	No	No	No	No	Yes	No	Yes
055	27	Boy	3	1	No	No	No	No	Yes	No	No
060	36	Boy	3	3	No	No	No	No	Yes	No	No
102	24	Boy	3	3	No	No	No	No	Yes	No	No
216	13.6	Boy	3	7	No	No	No	No	Yes	No	Yes
229	30	Girl	4	3	Yes	No	No	No	Yes	No	No
280	32	Girl	6	2	Yes	No	No	No	Yes	No	No
131	34	Girl	4	7	Yes	No	No	No	Yes	No	Yes
043	13	Boy	4	2	Yes	No	No	No	Yes	No	No
050	13	Boy	4	4	Yes	No	No	No	Yes	No	No
233	2	Boy	10	3	Yes	No	No	No	Yes	No	No
299	47	Boy	5	3	Yes	No	No	No	Yes	No	No
167		Boy	5	5	Yes	No	No	No	Yes	No	Yes
070	2	Girl	5	5	No	Yes	No	No	Yes	No	No
136	23	Girl	3	7	No	Yes	No	No	Yes	No	No
187	49	Girl	4	2	No	Yes	No	No	Yes	No	No
232	42.6	Girl	3	1	No	Yes	No	No	Yes	No	No
030	8	Girl	3	4	No	Yes	No	No	Yes	No	Yes
052	24	Boy	4	2	No	Yes	No	No	Yes	No	No
078	25	Boy	6	7	No	Yes	No	No	Yes	No	No
100	15	Boy	3	6	No	Yes	No	No	Yes	No	No
106	38.7	Boy	3	2	No	Yes	No	No	Yes	No	No
179	39	Boy	3	2	No	Yes	No	No	Yes	No	No
248	22.6	Boy	7	3	No	Yes	No	No	Yes	No	No
019	19	Boy	6	2	No	Yes	No	No	Yes	No	Yes
133	21	Boy	4	3	No	Yes	No	No	Yes	No	Yes
249	40	Boy	3	4	No	Yes	No	No	Yes	No	Yes
075	18	Girl	3	7	Yes	Yes	No	No	Yes	No	No
196	12.5	Girl	4	3	Yes	Yes	No	No	Yes	No	No
213	8	Girl	3	4	Yes	Yes	No	No	Yes	No	No
235	59.8	Girl	4	2	Yes	Yes	No	No	Yes	No	No
252	10	Girl	3	6	Yes	Yes	No	No	Yes	No	No
284	35	Girl	4	3	Yes	Yes	No	No	Yes	No	No
006		Girl	6	4	Yes	Yes	No	No	Yes	No	Yes
206	13	Girl	3	3	Yes	Yes	No	No	Yes	No	Yes
241	3	Girl	7	3	Yes	Yes	No	No	Yes	No	Yes
018	36	Boy	5	3	Yes	Yes	No	No	Yes	No	No
083	17	Boy	4	5	Yes	Yes	No	No	Yes	No	No
119	15.3	Boy	8	1	Yes	Yes	No	No	Yes	No	No
231	6	Boy	4	7	Yes	Yes	No	No	Yes	No	No
259	13.3	Boy	4	7	Yes	Yes	No	No	Yes	No	No
294	38.5	Boy	3	7	Yes	Yes	No	No	Yes	No	No
076	14.3	Boy	5	7	Yes	Yes	No	No	Yes	No	Yes
198	16.6	Boy	3	4	Yes	Yes	No	No	Yes	No	Yes
005	40	Girl	5	2	No	No	Yes	No	Yes	No	No
042	48	Boy	3	3	No	No	Yes	No	Yes	No	No
044	48	Boy	3	3	Yes	No	Yes	No	Yes	No	No
115	19	Girl	3	3	No	Yes	Yes	No	Yes	No	No
166	19	Boy	4	1	No	Yes	Yes	No	Yes	No	No
028	12	Girl	3	6	Yes	Yes	Yes	No	Yes	No	No
Y-028	12	Girl	3	6	Yes	Yes	Yes	No	Yes	No	No
186	24	Girl	3	1	Yes	Yes	Yes	No	Yes	No	No
274	59.98	Girl	5	1	No	No	No	Yes	Yes	No	Yes
215	26.4	Boy	5	2	No	No	No	Yes	Yes	No	No
279	24	Boy	5	4	No	No	No	Yes	Yes	No	No
262	27.3	Girl	3	1	Yes	No	No	Yes	Yes	No	No
263	24.6	Girl	3	5	Yes	No	No	Yes	Yes	No	Yes
113	51	Boy	10	6	Yes	No	No	Yes	Yes	No	No
130	23.5	Boy	3	1	Yes	No	No	Yes	Yes	No	No
162	8	Boy	4	5	Yes	No	No	Yes	Yes	No	No
228	30.3	Boy	5	1	Yes	No	No	Yes	Yes	No	No
289	10	Boy	4	3	Yes	No	No	Yes	Yes	No	No
H-289	7	Boy	4	3	Yes	No	No	Yes	Yes	No	No
291	15	Boy	3	2	Yes	No	No	Yes	Yes	No	No
292	19	Boy	3	4	Yes	No	No	Yes	Yes	No	No
110	10	Boy	4	5	Yes	No	No	Yes	Yes	No	Yes
178	38	Boy	3	5	Yes	No	No	Yes	Yes	No	Yes
094	26	Girl	4	3	No	Yes	No	Yes	Yes	No	No
281	40	Girl	5	2	No	Yes	No	Yes	Yes	No	No
303	17	Girl	4	1	No	Yes	No	Yes	Yes	No	No
003	9	Boy	5	3	No	Yes	No	Yes	Yes	No	No
098	16	Boy	5	6	No	Yes	No	Yes	Yes	No	No
164	31	Boy	5	4	No	Yes	No	Yes	Yes	No	No
205	25	Boy	3	1	No	Yes	No	Yes	Yes	No	No
023	14	Girl	4	3	Yes	Yes	No	Yes	Yes	No	No
033	13	Girl	6	2	Yes	Yes	No	Yes	Yes	No	No
128	18	Girl	4	1	Yes	Yes	No	Yes	Yes	No	No
208	9	Girl	6	4	Yes	Yes	No	Yes	Yes	No	No
247	14	Girl	4	4	Yes	Yes	No	Yes	Yes	No	No
285	13	Girl	3	2	Yes	Yes	No	Yes	Yes	No	No
297	13.6	Girl	3	6	Yes	Yes	No	Yes	Yes	No	No
298	11	Girl	3	2	Yes	Yes	No	Yes	Yes	No	No
090	21	Girl	3	2	Yes	Yes	No	Yes	Yes	No	Yes
139	15	Girl	6	1	Yes	Yes	No	Yes	Yes	No	Yes
246	15	Girl	3	1	Yes	Yes	No	Yes	Yes	No	Yes
108	55.2	Boy	8	1	Yes	Yes	No	Yes	Yes	No	No
204	19	Boy	4	1	Yes	Yes	No	Yes	Yes	No	No
223	26	Boy	8	1	Yes	Yes	No	Yes	Yes	No	No
264	47	Boy	3	2	Yes	Yes	No	Yes	Yes	No	No
067	11	Boy	6	1	Yes	Yes	No	Yes	Yes	No	Yes
068	11	Boy	4	3	Yes	Yes	No	Yes	Yes	No	Yes
183	9.5	Boy	3	4	Yes	Yes	No	Yes	Yes	No	Yes
224	31	Girl	4	3	Yes	Yes	Yes	Yes	Yes	No	No
021	22	Boy	5	3	Yes	Yes	Yes	Yes	Yes	No	No
047	14	Girl	5	4	No	No	No	No	No	Yes	No
188	30	Girl	3	5	No	No	No	No	No	Yes	No
265	12	Girl	3	3	No	No	No	No	No	Yes	No
282	52	Girl	3	1	No	No	No	No	No	Yes	No
037	12	Boy	3	2	No	No	No	No	No	Yes	Yes
097	12.3	Girl	4	2	Yes	No	No	No	No	Yes	Yes
096	37	Boy	5	1	Yes	No	No	No	No	Yes	No
127	22	Girl	3	1	No	Yes	No	No	No	Yes	No
011	8	Boy	3	5	No	Yes	No	No	No	Yes	Yes
253	10	Girl	3	2	Yes	Yes	No	No	No	Yes	No
207	27	Boy	3	3	Yes	Yes	No	No	No	Yes	Yes
065	14	Girl	3	2	No	No	Yes	No	No	Yes	No
145	26	Girl	8	1	No	No	Yes	No	No	Yes	Yes
141	8	Boy	3	2	Yes	Yes	Yes	No	No	Yes	Yes
057	12	Boy	3	3	No	No	No	Yes	No	Yes	No
013	13	Girl	4	2	Yes	No	No	Yes	No	Yes	No
046	30	Girl	8	2	Yes	No	No	Yes	No	Yes	No
064	17	Girl	5	3	Yes	No	No	Yes	No	Yes	No
305	32.5	Girl	4	3	Yes	No	No	Yes	No	Yes	Yes
059	12.7	Boy	4	1	Yes	No	No	Yes	No	Yes	No
063	24	Boy	4	3	Yes	No	No	Yes	No	Yes	No
079	12.7	Boy	4	1	Yes	No	No	Yes	No	Yes	No
197	15.3	Boy	5	1	Yes	No	No	Yes	No	Yes	No
234	8.5	Boy	4	6	Yes	No	No	Yes	No	Yes	No
148	42	Boy	10	1	Yes	No	No	Yes	No	Yes	Yes
185	21	Girl	3	2	No	Yes	No	Yes	No	Yes	No
103	9	Girl	4	6	No	Yes	No	Yes	No	Yes	Yes
170	24	Boy	3	1	No	Yes	No	Yes	No	Yes	No
124	23	Girl	6	6	Yes	Yes	No	Yes	No	Yes	No
269	8	Girl	6	4	Yes	Yes	No	Yes	No	Yes	No
200	13.6	Girl	5	1	Yes	Yes	No	Yes	No	Yes	Yes
156	23	Boy	5	3	Yes	Yes	No	Yes	No	Yes	No
211	19	Boy	3	1	Yes	Yes	No	Yes	No	Yes	No
123	22	Girl	8	6	Yes	No	Yes	Yes	No	Yes	No
017	31	Girl	4	5	No	No	No	No	Yes	Yes	No
061	30	Girl	5	3	No	No	No	No	Yes	Yes	No
126	48	Girl	3	3	No	No	No	No	Yes	Yes	No
154	50	Girl	3	2	No	No	No	No	Yes	Yes	No
195	44	Girl	3	5	No	No	No	No	Yes	Yes	No
226	24	Girl	3	1	No	No	No	No	Yes	Yes	No
099	39	Girl	3	7	Yes	No	No	No	Yes	Yes	No
134	11	Girl	3	1	Yes	No	No	No	Yes	Yes	No
173	19	Girl	6	1	Yes	No	No	No	Yes	Yes	No
085	54	Boy	4	4	Yes	No	No	No	Yes	Yes	No
151	39.4	Boy	5	3	Yes	No	No	No	Yes	Yes	No
041	17.7	Girl	3	1	No	Yes	No	No	Yes	Yes	No
143	7.5	Girl	4	7	No	Yes	No	No	Yes	Yes	No
209	38	Girl	10	7	No	Yes	No	No	Yes	Yes	No
146	18	Boy	3	1	No	Yes	No	No	Yes	Yes	No
152	29	Boy	3	3	No	Yes	No	No	Yes	Yes	No
161	40	Boy	3	3	No	Yes	No	No	Yes	Yes	No
039	14	Boy	3	7	No	Yes	No	No	Yes	Yes	Yes
116	31	Boy	5	5	No	Yes	No	No	Yes	Yes	Yes
117	16	Boy	4	7	No	Yes	No	No	Yes	Yes	Yes
239	54	Boy	3	4	No	Yes	No	No	Yes	Yes	Yes
147	52	Girl	4	4	Yes	Yes	No	No	Yes	Yes	No
189	15.3	Girl	3	4	Yes	Yes	No	No	Yes	Yes	No
218	35	Girl	3	3	Yes	Yes	No	No	Yes	Yes	No
040	7	Boy	4	3	Yes	Yes	No	No	Yes	Yes	No
157	47	Boy	5	3	Yes	Yes	No	No	Yes	Yes	No
159	48	Boy	3	1	Yes	Yes	No	No	Yes	Yes	No
168	42.3	Boy	10	1	Yes	Yes	No	No	Yes	Yes	No
268	12	Boy	5	4	Yes	Yes	No	No	Yes	Yes	No
174	10	Boy	6	4	Yes	Yes	No	No	Yes	Yes	Yes
177	18	Boy	7	3	No	Yes	Yes	No	Yes	Yes	No
153	33	Girl	5	3	Yes	Yes	Yes	No	Yes	Yes	Yes
101	3	Girl	3	6	No	No	No	Yes	Yes	Yes	Yes
176	25	Boy	4	3	No	No	No	Yes	Yes	Yes	No
286	48	Boy	3	2	No	No	No	Yes	Yes	Yes	No
135	12	Boy	7	4	No	No	No	Yes	Yes	Yes	Yes
220	17.5	Girl	3	1	Yes	No	No	Yes	Yes	Yes	No
287	32	Girl	5	3	Yes	No	No	Yes	Yes	Yes	No
056	19	Boy	4	7	Yes	No	No	Yes	Yes	Yes	No
058	8	Boy	4	3	Yes	No	No	Yes	Yes	Yes	No
081	11	Boy	3	3	Yes	No	No	Yes	Yes	Yes	No
104	11	Boy	3	2	Yes	No	No	Yes	Yes	Yes	No
212	37	Boy	3	7	Yes	No	No	Yes	Yes	Yes	No
082	7	Boy	4	3	Yes	No	No	Yes	Yes	Yes	Yes
111	29	Girl	3	7	No	Yes	No	Yes	Yes	Yes	No
122	43	Girl	3	6	No	Yes	No	Yes	Yes	Yes	No
160	8	Girl	3	4	No	Yes	No	Yes	Yes	Yes	No
172	38	Girl	6	1	No	Yes	No	Yes	Yes	Yes	No
182	51	Girl	3	1	No	Yes	No	Yes	Yes	Yes	No
304	14	Girl	3	1	No	Yes	No	Yes	Yes	Yes	No
165	49	Boy	6	3	No	Yes	No	Yes	Yes	Yes	No
180	36	Boy	3	2	No	Yes	No	Yes	Yes	Yes	No
300	48	Boy	3	3	No	Yes	No	Yes	Yes	Yes	No
142	11	Boy	4	6	No	Yes	No	Yes	Yes	Yes	Yes
125	21	Girl	3	3	Yes	Yes	No	Yes	Yes	Yes	No
138	20	Girl	8	7	Yes	Yes	No	Yes	Yes	Yes	No
192	25	Girl	4	7	Yes	Yes	No	Yes	Yes	Yes	No
201	21	Girl	3	1	Yes	Yes	No	Yes	Yes	Yes	No
202	28	Girl	3	2	Yes	Yes	No	Yes	Yes	Yes	No
010	14	Boy	10	2	Yes	Yes	No	Yes	Yes	Yes	No
155	13	Boy	4	7	Yes	Yes	No	Yes	Yes	Yes	No
175	20	Boy	10	7	Yes	Yes	No	Yes	Yes	Yes	No
193	13.6	Boy	7	1	Yes	Yes	No	Yes	Yes	Yes	No
114	32	Boy	10	1	Yes	Yes	No	Yes	Yes	Yes	Yes
149	12.7	Boy	3	1	Yes	Yes	No	Yes	Yes	Yes	Yes
074	12	Girl	6	2	No	No	Yes	Yes	Yes	Yes	No
035	14.5	Boy	7	7	No	No	Yes	Yes	Yes	Yes	No
118	39	Girl	3	2	No	Yes	Yes	Yes	Yes	Yes	No
184	17	Boy	3	7	No	Yes	Yes	Yes	Yes	Yes	No
121	52	Boy	7	6	Yes	Yes	Yes	Yes	Yes	Yes	No
