# Supplementary material for: Campylobacter occurrence and antimicrobial resistance profile in under five-year-old diarrheal children, backyard farm animals, and companion pets
Source: PLoS Negl Trop Dis. 2024 Jun 4;18(6):e0012241. doi: 10.1371/journal.pntd.0012241 (PMC11178231; doi:10.1371/journal.pntd.0012241)
Supplement: S2 Table — (XLSX) [file pntd.0012241.s002.xlsx]

## Sheet: Sheet1
Sample code	Study subject	Campy detection	Campylobacter species
HanK_305	Child	Detected	C. jejuni
KinK_026	Child	Detected	C. jejuni
AbayK_116	Child	Detected	C. jejuni
HanK_132	Child	Detected	C. jejuni
YinK_148	Child	Detected	C. jejuni
HanK_241	Child	Detected	C. jejuni
HanK_263	Child	Detected	C. jejuni
KinK_244	Child	Detected	C. jejuni
YinK_006	Child	Detected	C. jejuni
KinK_011	Child	Detected	C. jejuni
KinK_019	Child	Detected	C. jejuni
KinK_036	Child	Detected	C. jejuni
KinK_037	Child	Detected	C. jejuni
KinK_296	Child	Detected	C. jejuni
YinK_030	Child	Detected	C. jejuni
YinK_031	Child	Detected	C. jejuni
HanK_110	Child	Detected	C. jejuni
KinK_131	Child	Detected	C. jejuni
KinK_133	Child	Detected	C. jejuni
KinK_135	Child	Detected	C. jejuni
KinK_141	Child	Detected	C. jejuni
KinK_142	Child	Detected	C. jejuni
KinK_145	Child	Detected	C. jejuni
KinK_178	Child	Detected	C. jejuni
HanK_200	Child	Detected	C. jejuni
HanK_206	Child	Detected	C. jejuni
KinK_246	Child	Detected	C. jejuni
KinK_249	Child	Detected	C. jejuni
KinK_254	Child	Detected	C. jejuni
KinK_274	Child	Detected	C. jejuni
KinK_101	Child	Detected	C. jejuni
KinK_103	Child	Detected	C. jejuni
YinK_082	Child	Detected	C. jejuni
YinK_097	Child	Detected	C. jejuni
KinK_009	Child	Detected	C. jejuni
KinK_174	Child	Detected	C. jejuni
HanK_239	Child	Detected	C. jejuni
KinK_022	Child	Detected	C. jejuni
KinK_256	Child	Detected	C. jejuni
AbayK_117	Child	Detected	C. jejuni
KinK_190	Child	Detected	C. jejuni
KinK_207	Child	Detected	C. jejuni
WonK_216	Child	Detected	C. jejuni
KinK_039	Child	Detected	C. jejuni
HanK_114	Child	Detected	C. jejuni
KinK_167	Child	Detected	C. jejuni
KinK_183	Child	Detected	C. jejuni
YinK_139	Child	Detected	C. jejuni
HanK_230	Child	Detected	C. jejuni
KinK_288	Child	Detected	C. jejuni
WonK_219	Child	Detected	C. jejuni
KinK_067	Child	Detected	C. jejuni
KinK_068	Child	Detected	C. jejuni
KinK_076	Child	Detected	C. jejuni
KinK_090	Child	Detected	C. jejuni
KinK_198	Child	Detected	C. jejuni
KinP (A)_104	Poultry	Detected	C. jejuni
KinP (Y)_104	Poultry	Detected	C. jejuni
KinD_104	Dog	Detected	C. jejuni
KinP_105	Calf	Detected	C. jejuni
YinP_106	Poultry	Detected	C. jejuni
KinP_107	Poultry	Detected	C. jejuni
KinP_109	Poultry	Detected	C. jejuni
KinP_010	Poultry	Detected	C. jejuni
AbayD_117	Dog	Detected	C. jejuni
AbayP_117	Poultry	Detected	C. jejuni
YinP_126	Poultry	Detected	C. jejuni
HanP_130	Poultry	Detected	C. jejuni
KinP_136	Poultry	Detected	C. jejuni
YinP_139	Poultry	Detected	C. jejuni
HanP_146	Poultry	Detected	C. jejuni
HanDog_146	Dog	Detected	C. jejuni
DagP_147	Poultry	Detected	C. jejuni
HanP1_150	Poultry	Detected	C. jejuni
KinP_151	Poultry	Detected	C. jejuni
KinB_151	Bovine	Detected	C. jejuni
KinP_152	Poultry	Detected	C. jejuni
KinP_156	Poultry	Detected	C. jejuni
YinP_158	Poultry	Detected	C. jejuni
YinB_158	Bovine	Detected	C. jejuni
KinPMA_015	Poultry	Detected	C. jejuni
KinP_160	Poultry	Detected	C. jejuni
HanP1_162	Poultry	Detected	C. jejuni
HanPX_162	Poultry	Detected	C. jejuni
Han P_162	Poultry	Detected	C. jejuni
KinP_167	Poultry	Detected	C. jejuni
KinP_170	Poultry	Detected	C. jejuni
KinB_174	Bovine	Detected	C. jejuni
KinP_177	Poultry	Detected	C. jejuni
KinP_183	Poultry	Detected	C. jejuni
KinP2_184	Poultry	Detected	C. jejuni
KinP_185	Poultry	Detected	C. jejuni
KinP1_186	Poultry	Detected	C. jejuni
KinDog_190	Dog	Detected	C. jejuni
KinP_190	Poultry	Detected	C. jejuni
YinP_192	Poultry	Detected	C. jejuni
KinP_198	Poultry	Detected	C. jejuni
KinP2_198	Poultry	Detected	C. jejuni
RobBFY_001	Bovine	Detected	C. jejuni
KinB_202	Bovine	Detected	C. jejuni
HanP_204	Poultry	Detected	C. jejuni
HanP_205	Poultry	Detected	C. jejuni
KinP_211	Poultry	Detected	C. jejuni
HanYB_213	Bovine	Detected	C. jejuni
YinDog_217	Dog	Detected	C. jejuni
HanP1_218	Poultry	Detected	C. jejuni
HanP2_218	Poultry	Detected	C. jejuni
HanP4_218	Poultry	Detected	C. jejuni
HanP_218	Poultry	Detected	C. jejuni
WonP_219	Poultry	Detected	C. jejuni
ZegeP_221	Poultry	Detected	C. jejuni
WonP_222	Poultry	Detected	C. jejuni
KinP_223	Poultry	Detected	C. jejuni
WonCalf_225	Calf	Detected	C. jejuni
KinCalv_022	Bovine	Detected	C. jejuni
KinP_022	Poultry	Detected	C. jejuni
HanP_230	Poultry	Detected	C. jejuni
HanP_231	Poultry	Detected	C. jejuni
HanP_233	Poultry	Detected	C. jejuni
ZegeP_234	Poultry	Detected	C. jejuni
HanB1_239	Bovine	Detected	C. jejuni
HanDog_239	Dog	Detected	C. jejuni
HanP_243	Poultry	Detected	C. jejuni
KinP_250	Poultry	Detected	C. jejuni
KinP_252	Poultry	Detected	C. jejuni
KinDog_256	Dog	Detected	C. jejuni
KinP_257	Poultry	Detected	C. jejuni
KinP_258	Poultry	Detected	C. jejuni
HanP2_259	Poultry	Detected	C. jejuni
HanP3_259	Poultry	Detected	C. jejuni
YinP_025	Poultry	Detected	C. jejuni
KinP_267	Poultry	Detected	C. jejuni
KinP2_270	Poultry	Detected	C. jejuni
KinP3_270	Poultry	Detected	C. jejuni
KinP_270	Poultry	Detected	C. jejuni
HanK_274	Child	Detected	C. jejuni
WonD_280	Dog	Detected	C. jejuni
WonD2_280	Dog	Detected	C. jejuni
WonP2_280	Poultry	Detected	C. jejuni
WonP_280	Poultry	Detected	C. jejuni
WonP_287	Poultry	Detected	C. jejuni
WonP2_287	Poultry	Detected	C. jejuni
KinP_288	Poultry	Detected	C. jejuni
KinP_292	Poultry	Detected	C. jejuni
KinP_293	Poultry	Detected	C. jejuni
KinP2_295	Poultry	Detected	C. jejuni
KinP_295	Poultry	Detected	C. jejuni
HanDog_297	Dog	Detected	C. jejuni
HanP2_300	Poultry	Detected	C. jejuni
HanP_300	Poultry	Detected	C. jejuni
KinP_301	Poultry	Detected	C. jejuni
KinP_302	Poultry	Detected	C. jejuni
HanDog2_303	Dog	Detected	C. jejuni
HanB2_303	Bovine	Detected	C. jejuni
HanP_304	Poultry	Detected	C. jejuni
KinP_033	Poultry	Detected	C. jejuni
KinP_035	Poultry	Detected	C. jejuni
KinP_038	Poultry	Detected	C. jejuni
KinP_039	Poultry	Detected	C. jejuni
YinPA_003	Poultry	Detected	C. jejuni
KinCalve_043	Calf	Detected	C. jejuni
KinP_051	Poultry	Detected	C. jejuni
KinP_052	Poultry	Detected	C. jejuni
KinP_053	Poultry	Detected	C. jejuni
KinP_068	Poultry	Detected	C. jejuni
KinP_076	Poultry	Detected	C. jejuni
YinP_007	Poultry	Detected	C. jejuni
YinP_083	Poultry	Detected	C. jejuni
YinP_084	Poultry	Detected	C. jejuni
KinP_092	Poultry	Detected	C. jejuni
YinCalve_095	Calf	Detected	C. jejuni
KinB(Y)_009	Bovine	Detected	C. jejuni
KinP_090	Poultry	Detected	C. jejuni
YinOV _106	Ovine	Detected	C. jejuni
KinOV_121	Ovine	Detected	C. jejuni
KinLamb_165	Ovine	Detected	C. jejuni
KinLamb_191(F)	Ovine	Detected	C. jejuni
KinLamb_191	Ovine	Detected	C. jejuni
YinK_149	Child	Detected	C. coli
HanK_153	Child	Detected	C. coli
KinP4_108	Poultry	Detected	C. coli
KinP_137	Poultry	Detected	C. coli
HanP_153	Poultry	Detected	C. coli
Handog_175	Dog	Detected	C. coli
KinP_180	Poultry	Detected	C. coli
RobP_001	Poultry	Detected	C. coli
HanP1_215	Poultry	Detected	C. coli
KinP_251 (small)	Poultry	Detected	C. coli
KinP_255	Poultry	Detected	C. coli
HanP_259	Poultry	Detected	C. coli
KinYB_292	Bovine	Detected	C. coli
Kin Calve_050	Calf	Detected	C. coli
KinP_067	Poultry	Detected	C. coli
YinP_095	Poultry	Detected	C. coli
YinCalve_099	Calf	Detected	C. coli
KinOV_210	Ovine	Detected	C. coli
HanB_248	Bovine	Detected	C. fetus
YinCalf_ 047	Calf	Detected	C. fetus
KinPY_108	Poultry	Detected	C. jejuni+C. coli
KinPA_108	Poultry	Detected	C. jejuni+C. coli
HanP_114	Poultry	Detected	C. jejuni+C. coli
KinP_124	Poultry	Detected	C. jejuni+C. coli
KinDog_187	Dog	Detected	C. jejuni+C. coli
KinDog_193	Dog	Detected	C. jejuni+C. coli
KinCalf_196	Calf	Detected	C. jejuni+C. coli
HanP_209	Poultry	Detected	C. jejuni+C. coli
KinP_020	Poultry	Detected	C. jejuni+C. coli
WonP_216	Poultry	Detected	C. jejuni+C. coli
KinP_226	Poultry	Detected	C. jejuni+C. coli
YinP2_084	Poultry	Detected	C. jejuni+C. coli
YinP_085	Poultry	Detected	C. jejuni+C. coli
YinOV_168	Ovine	Detected	C. jejuni+C. coli
KinOV_207	Ovine	Detected	C. jejuni+C. coli
WonOV_216	Ovine	Detected	C. jejuni+C. coli
KinCalve_094	Calf	Detected	Unspecified
KinGoat_238	Goat	Detected	Unspecified
HanK_297	Child	Not-detected	No Campy
HanK_300	Child	Not-detected	No Campy
HanK_303	Child	Not-detected	No Campy
HanK_304	Child	Not-detected	No Campy
KinK_010	Child	Not-detected	No Campy
KinK_015	Child	Not-detected	No Campy
KinK_020	Child	Not-detected	No Campy
KinK_033	Child	Not-detected	No Campy
KinK_035	Child	Not-detected	No Campy
KinK_043	Child	Not-detected	No Campy
KinK_044	Child	Not-detected	No Campy
KinK_050	Child	Not-detected	No Campy
KinK_301	Child	Not-detected	No Campy
KinK_302	Child	Not-detected	No Campy
YinK_007	Child	Not-detected	No Campy
YinK_047	Child	Not-detected	No Campy
HanK_130	Child	Not-detected	No Campy
HanK_146	Child	Not-detected	No Campy
HanK_150	Child	Not-detected	No Campy
HanK_175	Child	Not-detected	No Campy
KinK_107	Child	Not-detected	No Campy
KinK_108	Child	Not-detected	No Campy
KinK_109	Child	Not-detected	No Campy
KinK_121	Child	Not-detected	No Campy
KinK_124	Child	Not-detected	No Campy
KinK_151	Child	Not-detected	No Campy
KinK_152	Child	Not-detected	No Campy
KinK_160	Child	Not-detected	No Campy
KinK_165	Child	Not-detected	No Campy
KinK_170	Child	Not-detected	No Campy
KinK_177	Child	Not-detected	No Campy
KinK_180	Child	Not-detected	No Campy
KinK_184	Child	Not-detected	No Campy
KinK_185	Child	Not-detected	No Campy
KinK_186	Child	Not-detected	No Campy
KinK_187	Child	Not-detected	No Campy
KinK_191	Child	Not-detected	No Campy
YinK_126	Child	Not-detected	No Campy
YinK_138	Child	Not-detected	No Campy
YinK_168	Child	Not-detected	No Campy
YinK_192	Child	Not-detected	No Campy
HanK_204	Child	Not-detected	No Campy
HanK_205	Child	Not-detected	No Campy
HanK_209	Child	Not-detected	No Campy
HanK_213	Child	Not-detected	No Campy
HanK_215	Child	Not-detected	No Campy
HanK_218	Child	Not-detected	No Campy
HanK_231	Child	Not-detected	No Campy
HanK_233	Child	Not-detected	No Campy
HanK_243	Child	Not-detected	No Campy
HanK_248	Child	Not-detected	No Campy
HanK_259	Child	Not-detected	No Campy
HanK_269	Child	Not-detected	No Campy
HanK_289	Child	Not-detected	No Campy
KinK_193	Child	Not-detected	No Campy
KinK_196	Child	Not-detected	No Campy
KinK_202	Child	Not-detected	No Campy
KinK_210	Child	Not-detected	No Campy
KinK_211	Child	Not-detected	No Campy
KinK_223	Child	Not-detected	No Campy
KinK_226	Child	Not-detected	No Campy
KinK_238	Child	Not-detected	No Campy
KinK_250	Child	Not-detected	No Campy
KinK_251	Child	Not-detected	No Campy
KinK_252	Child	Not-detected	No Campy
KinK_255	Child	Not-detected	No Campy
KinK_257	Child	Not-detected	No Campy
KinK_258	Child	Not-detected	No Campy
KinK_267	Child	Not-detected	No Campy
KinK_270	Child	Not-detected	No Campy
KinK_292	Child	Not-detected	No Campy
KinK_293	Child	Not-detected	No Campy
KinK_295	Child	Not-detected	No Campy
WonK_222	Child	Not-detected	No Campy
WonK_225	Child	Not-detected	No Campy
WonK_280	Child	Not-detected	No Campy
WonK_287	Child	Not-detected	No Campy
YinK_217	Child	Not-detected	No Campy
Zege_212	Child	Not-detected	No Campy
ZegeK_221	Child	Not-detected	No Campy
ZegeK_234	Child	Not-detected	No Campy
KinK_051	Child	Not-detected	No Campy
KinK_052	Child	Not-detected	No Campy
KinK_053	Child	Not-detected	No Campy
KinK_092	Child	Not-detected	No Campy
KinK_094	Child	Not-detected	No Campy
KinK_104	Child	Not-detected	No Campy
YinK_064	Child	Not-detected	No Campy
YinK_083	Child	Not-detected	No Campy
YinK_095	Child	Not-detected	No Campy
YinK_099	Child	Not-detected	No Campy
YinK_106	Child	Not-detected	No Campy
AndK_018	Child	Not-detected	No Campy
HanK_298	Child	Not-detected	No Campy
HanK_299	Child	Not-detected	No Campy
KinK_012	Child	Not-detected	No Campy
KinK_013	Child	Not-detected	No Campy
KinK_014	Child	Not-detected	No Campy
KinK_016	Child	Not-detected	No Campy
KinK_017	Child	Not-detected	No Campy
KinK_021	Child	Not-detected	No Campy
KinK_023	Child	Not-detected	No Campy
KinK_027	Child	Not-detected	No Campy
KinK_034	Child	Not-detected	No Campy
KinK_042	Child	Not-detected	No Campy
KinK_048	Child	Not-detected	No Campy
KinK_049	Child	Not-detected	No Campy
YinK_002	Child	Not-detected	No Campy
YinK_004	Child	Not-detected	No Campy
YinK_005	Child	Not-detected	No Campy
YinK_024	Child	Not-detected	No Campy
YinK_025	Child	Not-detected	No Campy
YinK_028	Child	Not-detected	No Campy
YinK_029	Child	Not-detected	No Campy
YinK_032	Child	Not-detected	No Campy
YinK_040	Child	Not-detected	No Campy
YinK_041	Child	Not-detected	No Campy
YinK_045	Child	Not-detected	No Campy
YinK_046	Child	Not-detected	No Campy
YinK_056	Child	Not-detected	No Campy
YinK_057	Child	Not-detected	No Campy
YinK_058	Child	Not-detected	No Campy
AbayK_111	Child	Not-detected	No Campy
HanK_115	Child	Not-detected	No Campy
HanK_118	Child	Not-detected	No Campy
HanK_119	Child	Not-detected	No Campy
HanK_125	Child	Not-detected	No Campy
HanK_134	Child	Not-detected	No Campy
HanK_163	Child	Not-detected	No Campy
HanK_176	Child	Not-detected	No Campy
HanK_179	Child	Not-detected	No Campy
KinK_112	Child	Not-detected	No Campy
KinK_113	Child	Not-detected	No Campy
KinK_120	Child	Not-detected	No Campy
KinK_122	Child	Not-detected	No Campy
KinK_123	Child	Not-detected	No Campy
KinK_136	Child	Not-detected	No Campy
KinK_137	Child	Not-detected	No Campy
KinK_140	Child	Not-detected	No Campy
KinK_143	Child	Not-detected	No Campy
KinK_144	Child	Not-detected	No Campy
KinK_154	Child	Not-detected	No Campy
KinK_155	Child	Not-detected	No Campy
KinK_161	Child	Not-detected	No Campy
KinK_164	Child	Not-detected	No Campy
KinK_166	Child	Not-detected	No Campy
KinK_169	Child	Not-detected	No Campy
KinK_171	Child	Not-detected	No Campy
KinK_172	Child	Not-detected	No Campy
KinK_173	Child	Not-detected	No Campy
KinK_181	Child	Not-detected	No Campy
KinK_182	Child	Not-detected	No Campy
KinK_189	Child	Not-detected	No Campy
YinK_127	Child	Not-detected	No Campy
YinK_128	Child	Not-detected	No Campy
YinK_129	Child	Not-detected	No Campy
YinK_157	Child	Not-detected	No Campy
YinK_158	Child	Not-detected	No Campy
YinK_159	Child	Not-detected	No Campy
YinK_188	Child	Not-detected	No Campy
YinK_195	Child	Not-detected	No Campy
HanK_199	Child	Not-detected	No Campy
HanK_208	Child	Not-detected	No Campy
HanK_214	Child	Not-detected	No Campy
HanK_220	Child	Not-detected	No Campy
HanK_224	Child	Not-detected	No Campy
HanK_227	Child	Not-detected	No Campy
HanK_228	Child	Not-detected	No Campy
HanK_232	Child	Not-detected	No Campy
HanK_240	Child	Not-detected	No Campy
HanK_242	Child	Not-detected	No Campy
HanK_262	Child	Not-detected	No Campy
HanK_264	Child	Not-detected	No Campy
HanK_268	Child	Not-detected	No Campy
HanK_272	Child	Not-detected	No Campy
HanK_278	Child	Not-detected	No Campy
HanK_279	Child	Not-detected	No Campy
HanK_289 (Repeated)	Child	Not-detected	No Campy
HanK_291	Child	Not-detected	No Campy
HanK_294	Child	Not-detected	No Campy
KinK_194	Child	Not-detected	No Campy
KinK_197	Child	Not-detected	No Campy
KinK_201	Child	Not-detected	No Campy
KinK_203	Child	Not-detected	No Campy
KinK_236	Child	Not-detected	No Campy
KinK_237	Child	Not-detected	No Campy
KinK_245	Child	Not-detected	No Campy
KinK_247	Child	Not-detected	No Campy
KinK_253	Child	Not-detected	No Campy
KinK_260	Child	Not-detected	No Campy
KinK_261	Child	Not-detected	No Campy
KinK_265	Child	Not-detected	No Campy
KinK_266	Child	Not-detected	No Campy
KinK_275	Child	Not-detected	No Campy
KinK_276	Child	Not-detected	No Campy
KinK_290	Child	Not-detected	No Campy
WonK_229	Child	Not-detected	No Campy
WonK_277	Child	Not-detected	No Campy
WonK_281	Child	Not-detected	No Campy
WonK_282	Child	Not-detected	No Campy
WonK_284	Child	Not-detected	No Campy
WonK_285	Child	Not-detected	No Campy
WonK_286	Child	Not-detected	No Campy
YinK_271	Child	Not-detected	No Campy
ZegeK_235	Child	Not-detected	No Campy
HanK_070	Child	Not-detected	No Campy
HanK_071	Child	Not-detected	No Campy
HanK_074	Child	Not-detected	No Campy
KinK_054	Child	Not-detected	No Campy
KinK_055	Child	Not-detected	No Campy
KinK_061 (house)	Child	Not-detected	No Campy
KinK_062	Child	Not-detected	No Campy
KinK_065	Child	Not-detected	No Campy
KinK_069	Child	Not-detected	No Campy
KinK_077	Child	Not-detected	No Campy
KinK_078	Child	Not-detected	No Campy
KinK_080	Child	Not-detected	No Campy
KinK_086	Child	Not-detected	No Campy
KinK_087	Child	Not-detected	No Campy
KinK_091	Child	Not-detected	No Campy
KinK_093	Child	Not-detected	No Campy
KinK_098	Child	Not-detected	No Campy
KinK_100	Child	Not-detected	No Campy
KinK_105	Child	Not-detected	No Campy
ShiK_072	Child	Not-detected	No Campy
ShiK_073	Child	Not-detected	No Campy
YinK_059	Child	Not-detected	No Campy
YinK_060	Child	Not-detected	No Campy
YinK_063	Child	Not-detected	No Campy
YinK_075	Child	Not-detected	No Campy
YinK_079	Child	Not-detected	No Campy
YinK_081	Child	Not-detected	No Campy
YinK_084	Child	Not-detected	No Campy
YinK_088	Child	Not-detected	No Campy
YinK_089	Child	Not-detected	No Campy
YinK_096	Child	Not-detected	No Campy
YinK_102	Child	Not-detected	No Campy
YinK_003	Child	Not-detected	No Campy
KinK_156	Child	Not-detected	No Campy
YinK_085	Child	Not-detected	No Campy
KinB_100	Bovine	Not-detected	No Campy
KinP_100	Poultry	Not-detected	No Campy
KinP_101	Poultry	Not-detected	No Campy
YinCalve_102	Calf	Not-detected	No Campy
YinP_102	Poultry	Not-detected	No Campy
KinB_103	Bovine	Not-detected	No Campy
KinB_104	Bovine	Not-detected	No Campy
KinCalve_104	Calf	Not-detected	No Campy
KinB_105	Bovine	Not-detected	No Campy
YinCalve_106	Calf	Not-detected	No Campy
KinB_107	Bovine	Not-detected	No Campy
KinB_108	Bovine	Not-detected	No Campy
KinB_109	Bovine	Not-detected	No Campy
KinB(y)_010	Bovine	Not-detected	No Campy
KinCalf_010	Calf	Not-detected	No Campy
KinPA_010	Poultry	Not-detected	No Campy
AbayB_111	Bovine	Not-detected	No Campy
AbayC_111	Cat	Not-detected	No Campy
KinB_112	Bovine	Not-detected	No Campy
KinP_112	Poultry	Not-detected	No Campy
KinCalve_113	Calf	Not-detected	No Campy
KinP_113	Poultry	Not-detected	No Campy
HanB_114	Bovine	Not-detected	No Campy
HanCalve_119	Calf	Not-detected	No Campy
HanP_119	Poultry	Not-detected	No Campy
Kin BFC_011	Bovine	Not-detected	No Campy
KinBFA_011	Bovine	Not-detected	No Campy
KinP_011	Poultry	Not-detected	No Campy
KinCalve_120	Calf	Not-detected	No Campy
KinP_120	Poultry	Not-detected	No Campy
KInB_121	Bovine	Not-detected	No Campy
KinP_121	Poultry	Not-detected	No Campy
HanP_122	Poultry	Not-detected	No Campy
KinP_122	Poultry	Not-detected	No Campy
KinP_123	Poultry	Not-detected	No Campy
YinB_126	Bovine	Not-detected	No Campy
YinB_128	Bovine	Not-detected	No Campy
YinP_128	Poultry	Not-detected	No Campy
HanB_130	Bovine	Not-detected	No Campy
HanCalve_130	Calf	Not-detected	No Campy
KinP_131	Poultry	Not-detected	No Campy
KinB_133	Bovine	Not-detected	No Campy
HanCalve_134	Calf	Not-detected	No Campy
HanCalve_134	Calf	Not-detected	No Campy
KinCalve_135	Calf	Not-detected	No Campy
KinP_135	Poultry	Not-detected	No Campy
KinB_136	Bovine	Not-detected	No Campy
KinB_137	Bovine	Not-detected	No Campy
KinBFA_013	Bovine	Not-detected	No Campy
KinBMY_013	Bovine	Not-detected	No Campy
KinP_013	Poultry	Not-detected	No Campy
KinP_140	Poultry	Not-detected	No Campy
KinP_141	Poultry	Not-detected	No Campy
KinCalf_142	Calf	Not-detected	No Campy
KinP_142	Poultry	Not-detected	No Campy
KinOX_143	Bovine	Not-detected	No Campy
KinP_143	Poultry	Not-detected	No Campy
KinCalf_144	Calf	Not-detected	No Campy
KinP_144	Poultry	Not-detected	No Campy
KinP_144	Poultry	Not-detected	No Campy
HanB_146	Bovine	Not-detected	No Campy
HanCalf_146	Calf	Not-detected	No Campy
DagK_147	Child	Not-detected	No Campy
HanB_150	Bovine	Not-detected	No Campy
HanP2_150	Poultry	Not-detected	No Campy
KinB_152	Bovine	Not-detected	No Campy
HanCalf_153	Calf	Not-detected	No Campy
KinB_154	Bovine	Not-detected	No Campy
KinP_154	Poultry	Not-detected	No Campy
KinFB_155	Bovine	Not-detected	No Campy
KinMB_155	Bovine	Not-detected	No Campy
KinCalve_156	Calf	Not-detected	No Campy
KinBA_015	Bovine	Not-detected	No Campy
KinBy_015	Bovine	Not-detected	No Campy
KinP_015	Poultry	Not-detected	No Campy
KinB_160	Bovine	Not-detected	No Campy
KinCalf_161	Calf	Not-detected	No Campy
KinP_161	Poultry	Not-detected	No Campy
HanB_162	Bovine	Not-detected	No Campy
HanK_162	Child	Not-detected	No Campy
KinB_164	Bovine	Not-detected	No Campy
KinDog_164	Dog	Not-detected	No Campy
KinP_164	Poultry	Not-detected	No Campy
KinB_165	Bovine	Not-detected	No Campy
KinCalf_165	Calf	Not-detected	No Campy
KinP_165	Poultry	Not-detected	No Campy
KinP_166	Poultry	Not-detected	No Campy
YinB_168	Bovine	Not-detected	No Campy
YinP_168	Poultry	Not-detected	No Campy
KinB_169	Bovine	Not-detected	No Campy
KinP_169	Poultry	Not-detected	No Campy
KinBFA_016	Bovine	Not-detected	No Campy
KinBFY_016	Bovine	Not-detected	No Campy
Kin P_016	Poultry	Not-detected	No Campy
KinB_170	Bovine	Not-detected	No Campy
KinCalf_171	Calf	Not-detected	No Campy
KinP_171	Poultry	Not-detected	No Campy
KinB_172	Bovine	Not-detected	No Campy
KinP_172	Poultry	Not-detected	No Campy
KinCalf_173	Calf	Not-detected	No Campy
KinCalf_174	Calf	Not-detected	No Campy
KinP1_174	Poultry	Not-detected	No Campy
KinP2_174	Poultry	Not-detected	No Campy
HanB_175	Bovine	Not-detected	No Campy
HanCalf_175	Calf	Not-detected	No Campy
KinB__177	Bovine	Not-detected	No Campy
KinBFA_017	Bovine	Not-detected	No Campy
KinBFY_017	Bovine	Not-detected	No Campy
KinP_017	Poultry	Not-detected	No Campy
KinB_180	Bovine	Not-detected	No Campy
KinB_181	Bovine	Not-detected	No Campy
KinCalf_181	Calf	Not-detected	No Campy
KinP_181	Poultry	Not-detected	No Campy
KinCalf_182	Calf	Not-detected	No Campy
KinP_182	Poultry	Not-detected	No Campy
KinCalf_183	Calf	Not-detected	No Campy
KinB_185	Bovine	Not-detected	No Campy
KinCalf_186	Calf	Not-detected	No Campy
KinP2_186	Poultry	Not-detected	No Campy
KinCalf_187	Calf	Not-detected	No Campy
KinP_187	Poultry	Not-detected	No Campy
KinCalf_190	Calf	Not-detected	No Campy
KinB_191	Bovine	Not-detected	No Campy
KinCalf_191	Calf	Not-detected	No Campy
KinP_191	Poultry	Not-detected	No Campy
YinCow_192	Bovine	Not-detected	No Campy
Yinox_192	Bovine	Not-detected	No Campy
YinCalf_192	Calf	Not-detected	No Campy
KinP_193	Poultry	Not-detected	No Campy
KinB_194	Bovine	Not-detected	No Campy
KinP_194	Poultry	Not-detected	No Campy
KinP_196	Poultry	Not-detected	No Campy
KinB_197	Bovine	Not-detected	No Campy
KinP_197	Poultry	Not-detected	No Campy
KinB_198	Bovine	Not-detected	No Campy
Han Bov_199	Bovine	Not-detected	No Campy
Han Calve_199	Calf	Not-detected	No Campy
KinBFA_019	Bovine	Not-detected	No Campy
KinBFY_019	Bovine	Not-detected	No Campy
KinP_019	Poultry	Not-detected	No Campy
RobBFA_001 (Elder adult)	Bovine	Not-detected	No Campy
RoBFA_001	Bovine	Not-detected	No Campy
RobK_001	Child	Not-detected	No Campy
HanB_200	Bovine	Not-detected	No Campy
HanP_200	Poultry	Not-detected	No Campy
KinB_201	Bovine	Not-detected	No Campy
KinP_201	Poultry	Not-detected	No Campy
KinP_202	Poultry	Not-detected	No Campy
KinB_203	Bovine	Not-detected	No Campy
KinP_203	Poultry	Not-detected	No Campy
HanB_204	Bovine	Not-detected	No Campy
HanCalf_204	Calf	Not-detected	No Campy
HanB_205	Bovine	Not-detected	No Campy
HanCalf_205	Calf	Not-detected	No Campy
Han Cow_206	Bovine	Not-detected	No Campy
HanOx_206	Bovine	Not-detected	No Campy
Han Calve_206	Calf	Not-detected	No Campy
HanP_206	Poultry	Not-detected	No Campy
HanB_209	Bovine	Not-detected	No Campy
Han Calve_209	Calf	Not-detected	No Campy
KinB (Gider)_020	Bovine	Not-detected	No Campy
KinCalve_020	Calf	Not-detected	No Campy
KinB2_210	Bovine	Not-detected	No Campy
KinCalve_210	Calf	Not-detected	No Campy
Kin P2_210	Poultry	Not-detected	No Campy
KinP_210	Poultry	Not-detected	No Campy
KinB_211	Bovine	Not-detected	No Campy
HanB_213	Bovine	Not-detected	No Campy
HanB_214	Bovine	Not-detected	No Campy
Han Calve_214	Calf	Not-detected	No Campy
HanP_214	Poultry	Not-detected	No Campy
HanCat_215	Cat	Not-detected	No Campy
HanP2_215	Poultry	Not-detected	No Campy
HanP3_215	Poultry	Not-detected	No Campy
WonB_216	Bovine	Not-detected	No Campy
YinBCow_217	Bovine	Not-detected	No Campy
YinBOX_217	Bovine	Not-detected	No Campy
HanB_218	Bovine	Not-detected	No Campy
WonB_219	Bovine	Not-detected	No Campy
WonDog_219	Dog	Not-detected	No Campy
KinB(Y)_021	Bovine	Not-detected	No Campy
Han B_220	Bovine	Not-detected	No Campy
HanCalf_220	Calf	Not-detected	No Campy
Han P_220	Poultry	Not-detected	No Campy
WonB_222	Bovine	Not-detected	No Campy
WonDog_222	Dog	Not-detected	No Campy
KinB_223	Bovine	Not-detected	No Campy
HanB_224	Bovine	Not-detected	No Campy
HanP_224	Poultry	Not-detected	No Campy
WonP_225	Poultry	Not-detected	No Campy
HanB_228	Bovine	Not-detected	No Campy
HanCalf_228	Calf	Not-detected	No Campy
HanP_228	Poultry	Not-detected	No Campy
HanP_228	Poultry	Not-detected	No Campy
WonB_229	Bovine	Not-detected	No Campy
WonP_229	Poultry	Not-detected	No Campy
KinBM_022	Bovine	Not-detected	No Campy
HanB_231	Bovine	Not-detected	No Campy
HanCalf_231	Calf	Not-detected	No Campy
HanB_232	Bovine	Not-detected	No Campy
HanCalf_232	Calf	Not-detected	No Campy
HanB_233	Bovine	Not-detected	No Campy
ZegeB_234	Bovine	Not-detected	No Campy
ZegeCalf_234	Calf	Not-detected	No Campy
KinB_236	Bovine	Not-detected	No Campy
KinB_237	Bovine	Not-detected	No Campy
KinP_237	Poultry	Not-detected	No Campy
KinB_238	Bovine	Not-detected	No Campy
KinCalf_238	Calf	Not-detected	No Campy
KinP_238	Poultry	Not-detected	No Campy
HanB_239	Bovine	Not-detected	No Campy
HanP_239	Poultry	Not-detected	No Campy
KinB_023	Bovine	Not-detected	No Campy
KinBMA_023	Bovine	Not-detected	No Campy
KinP_023	Poultry	Not-detected	No Campy
HanB_243	Bovine	Not-detected	No Campy
HanB1_243	Bovine	Not-detected	No Campy
Han Calf_243	Calf	Not-detected	No Campy
KinB_245	Bovine	Not-detected	No Campy
KinCalf_245	Calf	Not-detected	No Campy
KinP_245	Poultry	Not-detected	No Campy
KinB_246	Bovine	Not-detected	No Campy
KinCalf_246	Calf	Not-detected	No Campy
KinP_246	Poultry	Not-detected	No Campy
KinB_247	Bovine	Not-detected	No Campy
KinCalf_247	Calf	Not-detected	No Campy
KinP_247	Poultry	Not-detected	No Campy
KinP_248	Poultry	Not-detected	No Campy
KinB_249	Bovine	Not-detected	No Campy
KinP_249	Poultry	Not-detected	No Campy
KinP_249 (cecal)	Poultry	Not-detected	No Campy
YInBFA_024	Bovine	Not-detected	No Campy
YinCalve_024	Calf	Not-detected	No Campy
YinP_024	Poultry	Not-detected	No Campy
KinB_250	Bovine	Not-detected	No Campy
KinCalve_250	Calf	Not-detected	No Campy
KinB_251	Bovine	Not-detected	No Campy
KinB_252	Bovine	Not-detected	No Campy
KinCalf_252	Calf	Not-detected	No Campy
KinP_254	Poultry	Not-detected	No Campy
KinB_255	Bovine	Not-detected	No Campy
KinCalf_255	Calf	Not-detected	No Campy
KinCow_256	Bovine	Not-detected	No Campy
KinCal_256	Calf	Not-detected	No Campy
KinP_256	Poultry	Not-detected	No Campy
KinCalf_257	Calf	Not-detected	No Campy
KinB_258	Bovine	Not-detected	No Campy
KinOx_258	Bovine	Not-detected	No Campy
KinCalf_258	Calf	Not-detected	No Campy
YinBFA_025	Bovine	Not-detected	No Campy
YinCalf_025	Calf	Not-detected	No Campy
KinB_260	Bovine	Not-detected	No Campy
KinP_260	Poultry	Not-detected	No Campy
KinP2_260	Poultry	Not-detected	No Campy
KinB_261	Bovine	Not-detected	No Campy
KinCalf_261	Calf	Not-detected	No Campy
KinP_261	Poultry	Not-detected	No Campy
HanB_262	Bovine	Not-detected	No Campy
HanCalf_262	Calf	Not-detected	No Campy
HanP_262	Poultry	Not-detected	No Campy
KinB_265	Bovine	Not-detected	No Campy
KinCalf_265	Calf	Not-detected	No Campy
KinP_265	Poultry	Not-detected	No Campy
KinB_266	Bovine	Not-detected	No Campy
KinSheep_266	Bovine	Not-detected	No Campy
KinCalf_266	Calf	Not-detected	No Campy
KinP_266	Poultry	Not-detected	No Campy
KinB_267	Bovine	Not-detected	No Campy
Han Cow_269	Bovine	Not-detected	No Campy
Han Cal_269	Calf	Not-detected	No Campy
Han P_269	Poultry	Not-detected	No Campy
HanCal_272-273	Calf	Not-detected	No Campy
HanP_272-273	Poultry	Not-detected	No Campy
KinGider_274	Bovine	Not-detected	No Campy
KinGider-fresh_274	Bovine	Not-detected	No Campy
KinOx_274	Bovine	Not-detected	No Campy
KinDog_274	Dog	Not-detected	No Campy
KinP_275	Poultry	Not-detected	No Campy
KinB_276	Bovine	Not-detected	No Campy
KinDog_276	Dog	Not-detected	No Campy
KinP_276	Poultry	Not-detected	No Campy
HanB_278	Bovine	Not-detected	No Campy
HanGider_278	Bovine	Not-detected	No Campy
HanCalf_278	Calf	Not-detected	No Campy
HanP_278	Poultry	Not-detected	No Campy
HanP_279	Poultry	Not-detected	No Campy
WonB_280	Bovine	Not-detected	No Campy
WonB_281	Bovine	Not-detected	No Campy
WonB_282	Bovine	Not-detected	No Campy
WonCalf_282	Calf	Not-detected	No Campy
WonB_284	Bovine	Not-detected	No Campy
WonP_284	Poultry	Not-detected	No Campy
WonB_286	Bovine	Not-detected	No Campy
WonB (Ferenge)_287	Bovine	Not-detected	No Campy
WonB (Habesha)_287	Bovine	Not-detected	No Campy
KinB_288	Bovine	Not-detected	No Campy
KinB2_288	Bovine	Not-detected	No Campy
HanB_289	Bovine	Not-detected	No Campy
HanFYB_289	Bovine	Not-detected	No Campy
HanP_289	Poultry	Not-detected	No Campy
KinB_290	Bovine	Not-detected	No Campy
KInCal_290	Calf	Not-detected	No Campy
KinCalf2_290	Calf	Not-detected	No Campy
KinP_290	Poultry	Not-detected	No Campy
KinP2_290	Poultry	Not-detected	No Campy
KinB_292	Bovine	Not-detected	No Campy
KinB_293	Bovine	Not-detected	No Campy
KinCalf_293	Calf	Not-detected	No Campy
KinOX_295	Bovine	Not-detected	No Campy
KinB_296	Bovine	Not-detected	No Campy
KinCalf_296	Calf	Not-detected	No Campy
KinP_296	Poultry	Not-detected	No Campy
HanCow_297	Bovine	Not-detected	No Campy
HanDebole_297	Bovine	Not-detected	No Campy
HanGider_297	Bovine	Not-detected	No Campy
HanCalf_297	Calf	Not-detected	No Campy
HanCalf_297	Calf	Not-detected	No Campy
Yin BFA_029	Bovine	Not-detected	No Campy
YinCalv_029	Calf	Not-detected	No Campy
YinP_029	Poultry	Not-detected	No Campy
YinBFY_002	Bovine	Not-detected	No Campy
YinBMY_002	Bovine	Not-detected	No Campy
KinB_062	Bovine	Not-detected	No Campy
YinPA_002	Poultry	Not-detected	No Campy
KinB_301	Bovine	Not-detected	No Campy
KinB2_301	Bovine	Not-detected	No Campy
KinCalve_301	Calf	Not-detected	No Campy
KinP2_301	Poultry	Not-detected	No Campy
HanB_303	Bovine	Not-detected	No Campy
HanCalve_303	Calf	Not-detected	No Campy
Han Dog1_303	Dog	Not-detected	No Campy
HanP_303	Poultry	Not-detected	No Campy
HanP2_303	Poultry	Not-detected	No Campy
HanP3_303	Poultry	Not-detected	No Campy
HanP2_304	Poultry	Not-detected	No Campy
HanCalve_305	Calf	Not-detected	No Campy
HanP_305	Poultry	Not-detected	No Campy
YinBMA_030	Bovine	Not-detected	No Campy
YinBcalv_030	Calf	Not-detected	No Campy
YinP_030	Poultry	Not-detected	No Campy
Yin B_031	Bovine	Not-detected	No Campy
YinBcalve_031	Calf	Not-detected	No Campy
YinP_031	Poultry	Not-detected	No Campy
YinKB_032	Bovine	Not-detected	No Campy
Yin Calve_032	Calf	Not-detected	No Campy
YinkP_032	Poultry	Not-detected	No Campy
KinBMA_033	Bovine	Not-detected	No Campy
KinBCalve_033	Calf	Not-detected	No Campy
Kin BFA_035	Bovine	Not-detected	No Campy
KinBcalve_035	Calf	Not-detected	No Campy
KinBFA_036	Bovine	Not-detected	No Campy
KinBMA_036	Bovine	Not-detected	No Campy
KinP_036	Poultry	Not-detected	No Campy
Kin BFA_037	Bovine	Not-detected	No Campy
Kin Bcalv_037	Calf	Not-detected	No Campy
KinP_037	Poultry	Not-detected	No Campy
KinBFA_038	Bovine	Not-detected	No Campy
KinBMY_038	Bovine	Not-detected	No Campy
KinK_038	Child	Not-detected	No Campy
Kin BMA_039	Bovine	Not-detected	No Campy
YinBFA_003	Bovine	Not-detected	No Campy
YinBFY_003	Bovine	Not-detected	No Campy
YinBMY_003	Bovine	Not-detected	No Campy
YinPY_003	Poultry	Not-detected	No Campy
YinB_040	Bovine	Not-detected	No Campy
YinD_040	Dog	Not-detected	No Campy
YinP_040	Poultry	Not-detected	No Campy
YinB_041	Bovine	Not-detected	No Campy
Kin BFY_042	Bovine	Not-detected	No Campy
Kin BMA_042	Bovine	Not-detected	No Campy
KinP_042	Poultry	Not-detected	No Campy
KinP_043	Poultry	Not-detected	No Campy
YinB_045	Bovine	Not-detected	No Campy
YinCalve_045	Calf	Not-detected	No Campy
YinP_045	Poultry	Not-detected	No Campy
Yincalve_046	Calf	Not-detected	No Campy
YinP_046	Poultry	Not-detected	No Campy
YinBox_047	Bovine	Not-detected	No Campy
YinCow_ 047	Bovine	Not-detected	No Campy
YinP_047	Poultry	Not-detected	No Campy
KinP_048	Poultry	Not-detected	No Campy
KinB_049	Calf	Not-detected	No Campy
KinP_049	Poultry	Not-detected	No Campy
KinCalve_ 049	Calf	Not-detected	No Campy
YinBFA_004	Bovine	Not-detected	No Campy
YinBFY(G)_004	Bovine	Not-detected	No Campy
YinPFA_004	Poultry	Not-detected	No Campy
KinP_050	Poultry	Not-detected	No Campy
KinB_051	Bovine	Not-detected	No Campy
KinBy_051	Bovine	Not-detected	No Campy
Kin Calve_052	Calf	Not-detected	No Campy
KinB_052	Bovine	Not-detected	No Campy
KinB_053	Bovine	Not-detected	No Campy
KinCvalve_053	Calf	Not-detected	No Campy
KinB_055	Bovine	Not-detected	No Campy
KinCalve_ 055	Calf	Not-detected	No Campy
KinP_055	Poultry	Not-detected	No Campy
YinBFY_005	Bovine	Not-detected	No Campy
YinBMY_005	Bovine	Not-detected	No Campy
YinPMA_005	Poultry	Not-detected	No Campy
KinP_062	Poultry	Not-detected	No Campy
YinB_063	Bovine	Not-detected	No Campy
YinP_064	Poultry	Not-detected	No Campy
KinB_065	Bovine	Not-detected	No Campy
KinB_067	Bovine	Not-detected	No Campy
KinB_068	Bovine	Not-detected	No Campy
KinCalve_068	Calf	Not-detected	No Campy
KinCalveF_069	Calf	Not-detected	No Campy
KinCalveM_069	Calf	Not-detected	No Campy
YinBY_006	Bovine	Not-detected	No Campy
YinGider_006	Bovine	Not-detected	No Campy
YinP_006 (Cecal)	Poultry	Not-detected	No Campy
YinP_006 (Not cecal)	Poultry	Not-detected	No Campy
HanB_070	Bovine	Not-detected	No Campy
YinB_075	Bovine	Not-detected	No Campy
KinCalve_076	Calf	Not-detected	No Campy
KinBY_078	Bovine	Not-detected	No Campy
KinP_078	Poultry	Not-detected	No Campy
YinCalve_079	Calf	Not-detected	No Campy
YinBA_007	Bovine	Not-detected	No Campy
KinCalve_080	Calf	Not-detected	No Campy
KinP_080	Poultry	Not-detected	No Campy
YinB_081	Bovine	Not-detected	No Campy
YinCalve_082	Calf	Not-detected	No Campy
YinP_082	Poultry	Not-detected	No Campy
YinB_084	Bovine	Not-detected	No Campy
YinD_084	Dog	Not-detected	No Campy
YinB_085	Bovine	Not-detected	No Campy
KinB_086	Bovine	Not-detected	No Campy
KinP_086	Poultry	Not-detected	No Campy
KinB_087	Bovine	Not-detected	No Campy
KinP_087	Poultry	Not-detected	No Campy
YinP_088	Poultry	Not-detected	No Campy
YinP_089	Poultry	Not-detected	No Campy
KinB_090	Bovine	Not-detected	No Campy
KinB_091	Bovine	Not-detected	No Campy
KinP_091	Poultry	Not-detected	No Campy
KinCalve_092	Calf	Not-detected	No Campy
KinB_093	Bovine	Not-detected	No Campy
KinP_093	Poultry	Not-detected	No Campy
KinP_094	Poultry	Not-detected	No Campy
YinP1_095	Poultry	Not-detected	No Campy
YinB_096	Bovine	Not-detected	No Campy
YinP_096	Poultry	Not-detected	No Campy
YinCalve_097	Calf	Not-detected	No Campy
YinP_097	Poultry	Not-detected	No Campy
KinB_098	Bovine	Not-detected	No Campy
KinP_098	Poultry	Not-detected	No Campy
YinB_099	Bovine	Not-detected	No Campy
YinP_099	Poultry	Not-detected	No Campy
KinP_009 (cecal)	Poultry	Not-detected	No Campy
KinP_009 (fecal)	Poultry	Not-detected	No Campy
KinOV_105	Ovine	Not-detected	No Campy
YinOV (Lamb)_106	Ovine	Not-detected	No Campy
YinOV(Y)_106	Ovine	Not-detected	No Campy
KinOv_010	Ovine	Not-detected	No Campy
KinOV_113	Ovine	Not-detected	No Campy
KinOFA_011	Ovine	Not-detected	No Campy
KinOFY_011	Ovine	Not-detected	No Campy
KinOV_120	Ovine	Not-detected	No Campy
HanOV_122	Ovine	Not-detected	No Campy
KinOV_123	Ovine	Not-detected	No Campy
KinOv_124	Ovine	Not-detected	No Campy
YinOV_126	Ovine	Not-detected	No Campy
KinOV_136	Ovine	Not-detected	No Campy
KinOV_141	Ovine	Not-detected	No Campy
KinOV_142	Ovine	Not-detected	No Campy
KinOV2_142	Ovine	Not-detected	No Campy
KinOV_144	Ovine	Not-detected	No Campy
KinOV_145	Ovine	Not-detected	No Campy
KinOV_151	Ovine	Not-detected	No Campy
KinOV_156	Ovine	Not-detected	No Campy
YinOV_158	Ovine	Not-detected	No Campy
KinOV_160	Ovine	Not-detected	No Campy
KinLamb_161	Ovine	Not-detected	No Campy
KinLamb_161	Ovine	Not-detected	No Campy
KinOV_161	Ovine	Not-detected	No Campy
KinOV_165	Ovine	Not-detected	No Campy
KinOV_167	Ovine	Not-detected	No Campy
KinOV_171	Ovine	Not-detected	No Campy
KinOV_174	Ovine	Not-detected	No Campy
KinOV_177	Ovine	Not-detected	No Campy
KinOV_180	Ovine	Not-detected	No Campy
KinOV_181	Ovine	Not-detected	No Campy
KinOV_182	Ovine	Not-detected	No Campy
KinOV_183	Ovine	Not-detected	No Campy
KinB_184	Ovine	Not-detected	No Campy
KinCalf_184	Ovine	Not-detected	No Campy
KinOV_184	Ovine	Not-detected	No Campy
KinP_184	Ovine	Not-detected	No Campy
KinOV_185	Ovine	Not-detected	No Campy
KinOV_186	Ovine	Not-detected	No Campy
YinOV_192	Ovine	Not-detected	No Campy
KinOV_197	Ovine	Not-detected	No Campy
KinOV_198	Ovine	Not-detected	No Campy
KinOV_202	Ovine	Not-detected	No Campy
HanOV_213	Ovine	Not-detected	No Campy
KinOV_021	Ovine	Not-detected	No Campy
KinOV_223	Ovine	Not-detected	No Campy
HanOV_231	Ovine	Not-detected	No Campy
KinLamb_236	Ovine	Not-detected	No Campy
KinOV_236	Ovine	Not-detected	No Campy
KinSheep_238	Ovine	Not-detected	No Campy
KinOF_023	Ovine	Not-detected	No Campy
KinOV_245	Ovine	Not-detected	No Campy
KinOV_246	Ovine	Not-detected	No Campy
Kinlamb_253	Ovine	Not-detected	No Campy
KinOV_253	Ovine	Not-detected	No Campy
KinSheep_261	Ovine	Not-detected	No Campy
HanSheep_262	Ovine	Not-detected	No Campy
HanOV_272-273	Ovine	Not-detected	No Campy
KinSheep_276	Ovine	Not-detected	No Campy
WonOV_287	Ovine	Not-detected	No Campy
KinOV_290	Ovine	Not-detected	No Campy
KinLamb_293	Ovine	Not-detected	No Campy
KinOV_293	Ovine	Not-detected	No Campy
KinSheep_296	Ovine	Not-detected	No Campy
KinSheep_296	Ovine	Not-detected	No Campy
KinSheep_301	Ovine	Not-detected	No Campy
KinSheep2_301	Ovine	Not-detected	No Campy
KinSheep_302	Ovine	Not-detected	No Campy
YinOv_032	Ovine	Not-detected	No Campy
YinOv(young)_032	Ovine	Not-detected	No Campy
KinOV_035	Ovine	Not-detected	No Campy
Kin OV_037	Ovine	Not-detected	No Campy
KInOF_038	Ovine	Not-detected	No Campy
KinOF_039	Ovine	Not-detected	No Campy
YinOV_045	Ovine	Not-detected	No Campy
YinOV_063	Ovine	Not-detected	No Campy
YinOV_064	Ovine	Not-detected	No Campy
KinOFA_067	Ovine	Not-detected	No Campy
KinOV_067	Ovine	Not-detected	No Campy
KinOV_068	Ovine	Not-detected	No Campy
HanOV_070	Ovine	Not-detected	No Campy
KinOFA_077	Ovine	Not-detected	No Campy
KinOFY_077	Ovine	Not-detected	No Campy
KinOV_086	Ovine	Not-detected	No Campy
KinOV_087	Ovine	Not-detected	No Campy
KinOV_090	Ovine	Not-detected	No Campy
YinOV_095	Ovine	Not-detected	No Campy
YinOV_096	Ovine	Not-detected	No Campy
KinOV_098	Ovine	Not-detected	No Campy
KinG_103	Goat	Not-detected	No Campy
KinG_109	Goat	Not-detected	No Campy
YinG_128	Goat	Not-detected	No Campy
KinG_144	Goat	Not-detected	No Campy
KinGoat_194	Goat	Not-detected	No Campy
KinG_019	Goat	Not-detected	No Campy
KinG_020	Goat	Not-detected	No Campy
Won Goat_219	Goat	Not-detected	No Campy
KinGoat_022	Goat	Not-detected	No Campy
KinGoat_022	Goat	Not-detected	No Campy
KinGoat_250	Goat	Not-detected	No Campy
KinGOat_292	Goat	Not-detected	No Campy
YinG_029	Goat	Not-detected	No Campy
KinG_065	Goat	Not-detected	No Campy
YinG_006	Goat	Not-detected	No Campy
YinG_099	Goat	Not-detected	No Campy

## Sheet: Transformed Data
	IMPORTANT DETAIL
	In order to insert a suggestion that uses a PivotTable or formula, your data was organized in columns with a single header row.
		Field1
		1
		1
		1
		1
		1
		1
		1
		1
		1
		1
		1
		1
		1
		1
		1
		1
		1
		1
		1
		1
		1
		1
		1
		1
		1
		1
		1
		1
		1
		1
		1
		1
		1
		1
		1
		1
		1
		1
		1
		1
		1
		1
		1
		1
		1
		1
		1
		1
		1
		1
		1
		1
		1
		1
		1
		1
		1
		1
		1
		1
		1
		1
		1
		1
		1
		1
		1
		1
		1
		1
		1
		1
		1
		1
		1
		1
		1
		1
		1
		1
		1
		1
		1
		1
		1
		1
		1
		1
		1
		1
		1
		1
		1
		1
		1
		1
		1
		1
		1
		1
		1
		1
		1
		1
		1
		1
		1
		1
		1
		1
		1
		1
		1
		1
		1
		1
		1
		1
		1
		1
		1
		1
		1
		1
		1
		1
		1
		1
		1
		1
		1
		1
		1
		1
		1
		1
		1
		1
		1
		1
		1
		1
		1
		1
		1
		1
		1
		1
		1
		1
		1
		1
		1
		1
		1
		1
		1
		1
		1
		1
		1
		1
		1
		1
		1
		1
		1
		1
		1
		1
		1
		1
		1
		1
		1
		1
		1
		1
		1
		1
		1
		1
		1
		1
		1
		1
		1
		1
		1
		1
		1
		1
		1
		1
		1
		1
		1
		1
		1
		1
		1
		1
		1
		1
		1
		1
		1
		1
		1
		1
		1
		1
		1
		1
		0
		0
		0
		0
		0
		0
		0
		0
		0
		0
		0
		0
		0
		0
		0
		0
		0
		0
		0
		0
		0
		0
		0
		0
		0
		0
		0
		0
		0
		0
		0
		0
		0
		0
		0
		0
		0
		0
		0
		0
		0
		0
		0
		0
		0
		0
		0
		0
		0
		0
		0
		0
		0
		0
		0
		0
		0
		0
		0
		0
		0
		0
		0
		0
		0
		0
		0
		0
		0
		0
		0
		0
		0
		0
		0
		0
		0
		0
		0
		0
		0
		0
		0
		0
		0
		0
		0
		0
		0
		0
		0
		0
		0
		0
		0
		0
		0
		0
		0
		0
		0
		0
		0
		0
		0
		0
		0
		0
		0
		0
		0
		0
		0
		0
		0
		0
		0
		0
		0
		0
		0
		0
		0
		0
		0
		0
		0
		0
		0
		0
		0
		0
		0
		0
		0
		0
		0
		0
		0
		0
		0
		0
		0
		0
		0
		0
		0
		0
		0
		0
		0
		0
		0
		0
		0
		0
		0
		0
		0
		0
		0
		0
		0
		0
		0
		0
		0
		0
		0
		0
		0
		0
		0
		0
		0
		0
		0
		0
		0
		0
		0
		0
		0
		0
		0
		0
		0
		0
		0
		0
		0
		0
		0
		0
		0
		0
		0
		0
		0
		0
		0
		0
		0
		0
		0
		0
		0
		0
		0
		0
		0
		0
		0
		0
		0
		0
		0
		0
		0
		0
		0
		0
		0
		0
		0
		0
		0
		0
		0
		0
		0
		0
		0
		0
		0
		0
		0
		0
		0
		0
		0
		0
		0
		0
		0
		0
		0
		0
		0
		0
		0
		0
		0
		0
		0
		0
		0
		0
		0
		0
		0
		0
		0
		0
		0
		0
		0
		0
		0
		0
		0
		0
		0
		0
		0
		0
		0
		0
		0
		0
		0
		0
		0
		0
		0
		0
		0
		0
		0
		0
		0
		0
		0
		0
		0
		0
		0
		0
		0
		0
		0
		0
		0
		0
		0
		0
		0
		0
		0
		0
		0
		0
		0
		0
		0
		0
		0
		0
		0
		0
		0
		0
		0
		0
		0
		0
		0
		0
		0
		0
		0
		0
		0
		0
		0
		0
		0
		0
		0
		0
		0
		0
		0
		0
		0
		0
		0
		0
		0
		0
		0
		0
		0
		0
		0
		0
		0
		0
		0
		0
		0
		0
		0
		0
		0
		0
		0
		0
		0
		0
		0
		0
		0
		0
		0
		0
		0
		0
		0
		0
		0
		0
		0
		0
		0
		0
		0
		0
		0
		0
		0
		0
		0
		0
		0
		0
		0
		0
		0
		0
		0
		0
		0
		0
		0
		0
		0
		0
		0
		0
		0
		0
		0
		0
		0
		0
		0
		0
		0
		0
		0
		0
		0
		0
		0
		0
		0
		0
		0
		0
		0
		0
		0
		0
		0
		0
		0
		0
		0
		0
		0
		0
		0
		0
		0
		0
		0
		0
		0
		0
		0
		0
		0
		0
		0
		0
		0
		0
		0
		0
		0
		0
		0
		0
		0
		0
		0
		0
		0
		0
		0
		0
		0
		0
		0
		0
		0
		0
		0
		0
		0
		0
		0
		0
		0
		0
		0
		0
		0
		0
		0
		0
		0
		0
		0
		0
		0
		0
		0
		0
		0
		0
		0
		0
		0
		0
		0
		0
		0
		0
		0
		0
		0
		0
		0
		0
		0
		0
		0
		0
		0
		0
		0
		0
		0
		0
		0
		0
		0
		0
		0
		0
		0
		0
		0
		0
		0
		0
		0
		0
		0
		0
		0
		0
		0
		0
		0
		0
		0
		0
		0
		0
		0
		0
		0
		0
		0
		0
		0
		0
		0
		0
		0
		0
		0
		0
		0
		0
		0
		0
		0
		0
		0
		0
		0
		0
		0
		0
		0
		0
		0
		0
		0
		0
		0
		0
		0
		0
		0
		0
		0
		0
		0
		0
		0
		0
		0
		0
		0
		0
		0
		0
		0
		0
		0
		0
		0
		0
		0
		0
		0
		0
		0
		0
		0
		0
		0
		0
		0
		0
		0
		0
		0
		0
		0
		0
		0
		0
		0
		0
		0
		0
		0
		0
		0
		0
		0
		0
		0
		0
		0
		0
		0
		0
		0
		0
		0
		0
		0
		0
		0
		0
		0
		0
		0
		0
		0
		0
		0
		0
		0
		0
		0
		0
		0
		0
		0
		0
		0
		0
		0
		0
		0
		0
		0
		0
		0
		0
		0
		0
		0
		0
		0
		0
		0
		0
		0
		0
		0
		0
		0
		0
		0
		0
		0
		0
		0
		0
		0
		0
		0
		0
		0
		0
		0
		0
		0
		0
		0
		0
		0
		0
		0
		0
		0
		0
		0
		0
		0
		0
		0
		0
		0
		0
		0
		0
		0
		0
		0
		0
		0
		0
		0
		0
		0
		0
		0
		0
		0
		0
		0
		0
		0
		0
		0
		0
		0
		0
		0
		0
		0
		0
		0
		0
		0
		0
		0
		0
		0
		0
		0
		0
		0
		0
		0
		0
		0
		0
		0
		0
		0
		0
		0
		0
		0
		0
		0
		0
		0
		0
		0
		0
		0
		0
		0
		0
		0
		0
		0
		0
		0
		0
		0
		0
		0
		0
		0
		0

## Sheet: Suggestion1
Field1	Count of Field1
0	798
1	214
Grand Total	1012
