# Supplementary material for: Campylobacter occurrence and antimicrobial resistance profile in under five-year-old diarrheal children, backyard farm animals, and companion pets
Source: PLoS Negl Trop Dis. 2024 Jun 4;18(6):e0012241. doi: 10.1371/journal.pntd.0012241 (PMC11178231; doi:10.1371/journal.pntd.0012241)
Supplement: S3 Table — (XLSX) [file pntd.0012241.s003.xlsx]

## Sheet: Sheet1
Reference__Number_isolates	Campylobacter species tested	Isolate source	Erythromycin	Ciprofloxacin	Azithromycin	Doxycycline
1	C. jejuni	Poultry	S	I	S	S
2	C. coli	Child	S	I	S	S
3	C. jejuni	Bovine	S	I	S	S
4	C. jejuni	Poultry	S	I	S	S
5	C. coli	Poultry	S	I	S	S
6	C. jejuni	Bovine	S	I	S	S
7	C. jejuni	Poultry	S	I	S	S
8	C. jejuni	Child	S	I	S	S
9	C. coli	Poultry	S	R	S	S
10	C. jejuni	Child	S	I	R	S
12	C. jejuni	Poultry	S	I	S	S
13	C. coli	Calf	S	I	S	S
14	C. jejuni	Calf	S	I	S	S
15	C. jejuni	Child	S	I	S	S
16	C. jejuni	Poultry	S	I	S	S
17	C. coli	Poultry	S	I	S	S
18	C. coli	Poultry	S	R	S	S
19	C. coli	Ovine	S	R	S	S
20	C. coli	Poultry	S	R	S	S
21	C. coli	Poultry	S	I	S	S
22	C. jejuni	Child	S	I	S	S
23	C. jejuni	Poultry	S	I	S	S
24	C. jejuni	Dog	S	I	S	S
25	C. jejuni	Poultry	S	I	S	S
26	C. jejuni	Poultry	S	I	S	S
27	C. jejuni	Poultry	S	I	S	S
28	C. jejuni	Poultry	S	I	S	S
29	C. jejuni	Child	S	I	S	S
30	C. jejuni	Child	S	I	S	S
31	C. jejuni	Child	S	R	S	S
33	C. jejuni	Child	S	I	S	S
34	C. coli	Poultry	S	I	S	S
35	C. jejuni	Poultry	S	R	S	S
36	C. jejuni	Bovine	S	I	S	S
37	C. coli	Poultry	S	R	S	R
39	C. jejuni	Child	S	I	S	S
40	C. jejuni	Bovine	S	I	S	S
41	C. jejuni	Poultry	S	I	S	S
42	C. jejuni	Child	S	I	S	S
43	C. coli	Poultry	S	R	S	S
46	C. jejuni	Poultry	S	I	S	S
47	C. jejuni	Child	S	I	S	S
48	C. jejuni	Child	S	I	S	S
49	C. jejuni	Child	S	I	S	R
50	C. jejuni	Poultry	S	I	S	S
51	C. jejuni	Child	S	I	S	S
52	C. coli	Calf	S	R	S	S
53	C. jejuni	Poultry	S	I	S	S
54	C. jejuni	Poultry	S	I	S	S
55	C. coli	Poultry	S	I	S	S
56	C. jejuni	Child	S	I	S	S
57	C. jejuni	Poultry	S	I	S	S
58	C. coli	Poultry	S	R	S	R
59	C. coli	Poultry	S	I	S	S
60	C. jejuni	Child	S	I	S	S
61	C. jejuni	Poultry	S	R	S	S
62	C. jejuni	Poultry	S	I	S	S
63	C. jejuni	Child	S	I	S	S
64	C. jejuni	Poultry	R	R	S	S
65	C. coli	Calf	S	R	S	S
66	C. jejuni	Child	S	I	S	S
67	C. jejuni	Child	S	I	S	S
68	C. jejuni	Poultry	S	I	S	S
69	C. jejuni	Poultry	S	I	S	S
70	C. jejuni	Ovine	S	I	S	S
71	C. jejuni	Poultry	S	I	S	S
72	C. coli	Poultry	S	I	S	S
73	C. jejuni	Poultry	S	I	S	S
74	C. jejuni	Poultry	S	R	S	S
75	C. jejuni	Child	S	I	S	S
76	C. coli	Poultry	S	I	S	S
77	C. jejuni	Child	S	R	S	S
79	C. jejuni	Dog	S	I	S	S
80	C. jejuni	Poultry	S	R	S	S
81	C. jejuni	Ovine	S	I	S	S
82	C. jejuni	Poultry	S	I	S	S
83	C. coli	Poultry	S	I	S	S
84	C. jejuni	Poultry	S	I	S	S
85	C. jejuni	Child	S	I	S	S
86	C. jejuni	Child	S	I	S	S
87	C. jejuni	Child	S	I	S	S
88	C. jejuni	Child	S	I	S	S
89	C. jejuni	Child	S	R	S	R
90	C. jejuni	Child	S	I	S	S
92	C. jejuni	Poultry	S	I	S	S
93	C. jejuni	Poultry	S	I	S	S
94	C. jejuni	Dog	S	R	S	S
95	C. jejuni	Poultry	S	I	S	S
96	C. jejuni	Poultry	S	I	S	S
97	C. jejuni	Poultry	S	I	S	S
98	C. coli	Poultry	S	R	S	R
99	C. jejuni	Child	S	I	S	S
100	C. jejuni	Poultry	S	R	S	R
101	C. jejuni	Poultry	S	R	S	R
102	C. jejuni	Poultry	S	R	S	R
103	C. jejuni	Poultry	S	R	S	R
104	C. jejuni	Poultry	S	I	S	S
105	C. jejuni	Poultry	S	I	S	S
106	C. jejuni	Poultry	S	I	S	S
107	C. jejuni	Poultry	S	I	S	S
109	C. jejuni	Poultry	S	I	S	S
110	C. jejuni	Poultry	S	I	S	S
111	C. jejuni	Poultry	S	I	S	S
112	C. fetus	Calf	S	I	S	S
113	C. jejuni	Child	S	I	S	S
114	C. jejuni	Poultry	S	I	S	S
115	C. coli	Poultry	S	R	S	R
116	C. coli	Poultry	S	R	S	R
117	C. jejuni	Child	S	I	S	S
118	C. jejuni	Dog	S	I	S	S
119	C. jejuni	Poultry	S	I	S	S
120	C. jejuni	Poultry	S	R	S	S
121	C. jejuni	Child	S	I	S	S
122	C. jejuni	Poultry	S	I	S	S
123	C. jejuni	Child	S	I	S	S
124	C. jejuni	Child	S	I	S	S
125	C. jejuni	Dog	S	I	S	S
126	C. jejuni	Dog	S	I	S	S
127	C. jejuni	Poultry	S	I	S	R
128	C. jejuni	Poultry	S	I	S	S
129	C. jejuni	Child	S	I	S	S
130	C. jejuni	Poultry	S	I	S	R
132	C. jejuni	Poultry	S	I	S	R
133	C. jejuni	Dog	S	I	S	S
134	C. jejuni	Child	S	I	S	S
135	C. jejuni	Poultry	S	I	S	S
136	C. coli	Poultry	S	I	S	S
137	C. jejuni	Poultry	S	I	S	S
