# Supplementary material for: Campylobacter occurrence and antimicrobial resistance profile in under five-year-old diarrheal children, backyard farm animals, and companion pets
Source: PLoS Negl Trop Dis. 2024 Jun 4;18(6):e0012241. doi: 10.1371/journal.pntd.0012241 (PMC11178231; doi:10.1371/journal.pntd.0012241)
Supplement: S4 Table — (XLSX) [file pntd.0012241.s004.xlsx]

## Sheet: reader 1 48 u (c)
Reference/Code number	Campylobacter species	Sources ( Child or Animal species)	Lab ID	Lab number	McF	Erythromycin		Ciprofloxacin		Azithromycin		Doxycycline		24h
dag 2	ATCC 33560	/	/	/	0.53	0.75		0.125		0.19		0.19		no growth
1	C. jejuni	Poultry	WONDE 001	2303-00214	0.53	0.064		0.012		0.016		0.016		no interpretation possible
2	C. coli	Child	WONDE 002	2303-00246	0.53	2		0.047		0.38		0.047		no read
3	C. jejuni	Bovine	WONDE 003	2303-00252	0.51	0.75		0.016		0.125		0.125
4	C. jejuni	Poultry	WONDE 004	2303-00253	0.57	0.094		0.125		0.032		0.047
5	C. coli	Poultry	WONDE 005	2303-00254	0.59	0.5	0.38	0.047	0.032	0.25	0.094	0.023	0.023	incubate + 24h
6	C. jejuni	Bovine	WONDE 006	2303-00255	0.59	0.064		0.047		0.064		0.023		incubate + 24h
7	C. jejuni	Poultry	WONDE 007	2303-00256	0.5	0.094		0.023		0.032		0.032
8	C. jejuni	Child	WONDE 008	2303-00261	0.52	0.5		0.19		0.094		0.094
9	C. coli	Poultry	WONDE 009	2303-00262	0.54	0.38		32		0.125		0.023
10	C. jejuni	Child	WONDE 010	2303-00264	0.54	4		0.032		256		0.125
11	C. jejuni	Poultry	WONDE 011	2303-00266	0.54
12	C. jejuni	Poultry	WONDE 012	2303-00268	0.54	0.032		0.064		0.032		0.016		incubate +24h
13	C. coli	Calf	WONDE 013	2303-00269	0.59	0.19		0.012		0.047		0.023
14	C. jejuni	Calf	WONDE 014	2303-00270	0.59	0.023		0.003		0.016		0.023
					wonde 0,54	0.064		0.004		0.023		0.016
15	C. jejuni	Child	WONDE 015	2303-00271	0.56	0.125		0.016		0.047		0.032
					wonde 0,58	0.19		0.016		0.047		0.032
16	C. jejuni	Poultry	WONDE 016	2303-00273	0.59	0.125		0.032		0.047		0.032
17	C. coli	Poultry	WONDE 017	2303-00274	0.5	0.19		0.023		0.047		0.023
18	C. coli	Poultry	WONDE 018	2303-00275	0.56	1.5		32		0.19		0.047
19	C. coli	Ovine	WONDE 019	2303-00278	0.53	0.25		32		0.094		0.023
20	C. coli	Poultry	WONDE 020	2303-00280	0.53	2		32		0.25		0.047
21	C. coli	Poultry	WONDE 021	2303-00281	0.59	0.125		0.064		0.032		0.023
22	C. jejuni	Child	WONDE 022	2303-00283	0.57	0.125		0.023		0.032		0.023
23	C. jejuni	Poultry	WONDE 023	2303-00286	0.56	0.38		0.032		0.064		0.023
24	C. jejuni	Dog	WONDE 024	2303-00289	0.5	0.064		0.016		0.032		0.023
25	C. jejuni	Poultry	WONDE 025	2303-00290	0.59	0.25		0.023		0.064		0.023
26	C. jejuni	Poultry	WONDE 026	2303-00291	0.53	0.38		0.047		0.064		0.023
27	C. jejuni	Poultry	WONDE 027	2303-00293	0.51	0.5		0.047		0.125		0.023
28	C. jejuni	Poultry	WONDE 028	2303-00294	0.57	0.75		0.064		0.125		0.016
29	C. jejuni	Child	WONDE 029	2303-00296	0.6	0.38		0.023		0.064		0.023
30	C. jejuni	Child	WONDE 030	2303-00298	0.51	0.19		0.032		0.032		0.016
31	C. jejuni	Child	WONDE 031	2303-00302	0.58	0.19		32		0.023		0.016
32	C. fetus	Bovine	WONDE 032	2303-00305	0.56	1		0.25		0.38		0.25
33	C. jejuni	Child	WONDE 033	2303-00307	0.6	0.25		0.008		0.047		0.016
34	C. coli	Poultry	WONDE 034	2303-00312	0.52	0.25		0.023		0.094		0.023
35	C. jejuni	Poultry	WONDE 035	2303-00313	0.6	0.064		6		0.023		0.016
36	C. jejuni	Bovine	WONDE 036	2303-00316	0.57	0.125		0.032		0.047		0.016
37	C. coli	Poultry	WONDE 037	2303-00317	0.59	2		32		0.25		48
38	C. jejuni	Poultry	WONDE 038	2303-00319	0.59
39	C. jejuni	Child	WONDE 039	2303-00321	0.58	0.032		0.016		0.032		0.016
40	C. jejuni	Bovine	WONDE 040	2303-00323	0.58	0.125		0.023		0.064		0.016
41	C. jejuni	Poultry	WONDE 041	2303-00325	0.59	0.125		0.047		0.016		0.023
42	C. jejuni	Child	WONDE 042	2303-00327	0.52	0.125		0.016		0.047		0.016
43	C. coli	Poultry	WONDE 043	2303-00379	0.56	0.25		6		0.094		0.023
44	C. jejuni	Poultry	WONDE 044	2303-00380	-	-		-		-		-
45	C. jejuni	Poultry	WONDE 045	2303-00382	0.6									contaminated
46	C. jejuni	Poultry	WONDE 046	2303-00384	0.56	0.38		0.047		0.047		0.032
47	C. jejuni	Child	WONDE 047	2303-00390	0.52	0.25		0.047		0.047		0.023
48	C. jejuni	Child	WONDE 048	2303-00394	0.54	0.38		0.023		0.064		0.016
49	C. jejuni	Child	WONDE 049	2303-00395	0.52	0.125		0.032		0.047		6
50	C. jejuni	Poultry	WONDE 050	2303-00397	0.52	0.064		0.032		0.032		0.023
51	C. jejuni	Child	WONDE 051	2303-00399	0.56	0.125		0.016		0.023		0.023
52	C. coli	Calf	WONDE 052	2303-00402	0.6	0.5		32		0.094		0.032
53	C. jejuni	Poultry	WONDE 053	2303-00826	0.57	0.19		0.012		0.032		0.023
54	C. jejuni	Poultry	WONDE 054	2303-00827	0.51	0.064		0.047		0.023		0.016
55	C. coli	Poultry	WONDE 055	2303-00828	0.58	3	2	0.25	0.125	0.75	0.38	0.064	0.032	contaminated, cleaned up
56	C. jejuni	Child	WONDE 056	2303-00829	0.56	0.125		0.016		0.047		0.016
57	C. jejuni	Poultry	WONDE 057	2303-00830	0.52	0.25		0.023		0.047		0.032
58	C. coli	Poultry	WONDE 058	2303-00831	0.54	2		32		0.25		64
59	C. coli	Poultry	WONDE 059	2303-00834	0.6	0.38		0.047		0.064		0.032
60	C. jejuni	Child	WONDE 060	2303-00835	0.57	0.25		0.032		0.094		0.023
61	C. jejuni	Poultry	WONDE 061	2303-00836	0.58	0.19		32		0.032		0.047
62	C. jejuni	Poultry	WONDE 062	2303-00837	0.52	0.19		0.016		0.047		0.016
63	C. jejuni	Child	WONDE 063	2303-00841	0.51	0.19		0.012		0.032		0.023
64	Doubt (C. jejuni by PCR)	Poultry	WONDE 064	2303-00842	0.55	48		2		4		0.125
65	C. coli	Calf	WONDE 065	2303-00843	0.54	0.5		3		0.5		0.032
66	C. jejuni	Child	WONDE 066	2303-00844	0.52	0.125		0.016		0.047		0.023
67	C. jejuni	Child	WONDE 067	2303-00845	0.59	0.047		0.008		0.016		0.016
68	C. jejuni	Poultry	WONDE 068	2303-00849	0.58	0.19		0.19		0.047		0.023
69	C. jejuni	Poultry	WONDE 069	2303-00850	0.53	1.5		0.094		0.38		0.19
70	C. jejuni	Ovine	WONDE 070	2303-00855	0.58	0.25		0.032		0.064		0.023
71	C. jejuni	Poultry	WONDE 071	2303-00857	0.59	0.047		0.006		0.023		0.016
72	C. coli	Poultry	WONDE 072	2303-00858	0.58	0.75	0.38	0.064	0.032	0.25	0.125	0.047	0.023
73	C. jejuni	Poultry	WONDE 073	2303-00859	0.59	0.75	0.125	0.125	0.047	0.19	0.047	?	0.016
74	C. jejuni	Poultry	WONDE 074	2303-00861	0.51	0.125		32		0.047		0.016
75	C. jejuni	Child	WONDE 075	2303-00862	0.53	0.047		0.008		0.016		0.016
76	C. coli	Poultry	WONDE 076	2303-00864	0.56	0.75	0.38	0.047	0.023	0.38	0.125	0.047	0.032
77	C. jejuni	Child	WONDE 077	2303-00865	0.56	0.016		32		0.047		0.016
78	C. jejuni	Child	WONDE 078	2303-00866	0.53	16		0.032		3		0.5		contaminated
79	C. jejuni	Dog	WONDE 079	2303-00867	0.6	0.047		0.032		0.032		0.023
80	C. jejuni	Poultry	WONDE 080	2303-00869	0.6	0.75	0.047	32	32	0.19	0.064	?	0.016
81	C. jejuni	Ovine	WONDE 081	2303-00870	0.56	0.75	0.5	0.094	0.047	0.19	0.064	0.047	0.023
82	C. jejuni	Poultry	WONDE 082	2303-00872	0.54	0.125		0.008		0.023		0.016
83	C. coli	Poultry	WONDE 083	2303-00873	0.56	0.125		0.008		0.032		0.023
84	C. jejuni	Poultry	WONDE 084	2303-00874	0.59	0.064		0.006		0.023		0.023
85	C. jejuni	Child	WONDE 085	2303-00875	0.53	0.094		0.023		0.047		0.016
86	C. jejuni	Child	WONDE 086	2303-00876	0.51	0.016		0.002		0.016		0.016
87	C. jejuni	Child	WONDE 087	2303-00877	0.58	0.047		0.012		0.023		0.016
88	C. jejuni	Child	WONDE 088	2303-00878	0.55	0.38	0.032	0.032	0.008	0.125	0.032	0.032	0.016
89	C. jejuni	Child	WONDE 089	2303-00879	0.51	0.125		32		0.047		8
90	C. jejuni	Child	WONDE 090	2303-00880	0.54	0.047		0.008		0.032		0.016
					wonde 0,58	/		/		/		/
91	C. jejuni	Poultry	WONDE 091	2303-00882	0.55
92	C. jejuni	Poultry	WONDE 092	2303-00883	0.53	0.047		0.012		0.032		0.016
93	C.jejuni	Poultry	WONDE 093	2303-00884	0.6	0.5	0.047	0.064	0.032	0.19	0.047	?	0.016
94	C. jejuni	Dog	WONDE 094	2303-00886	0.51	0.047		32		0.023		0.016
95	C.jejuni	Poultry	WONDE 095	2303-00887	0.6	0.19		0.047		0.125		0.094
96	C. jejuni	Poultry	WONDE 096	2303-00888	0.53	0.047		0.047		0.047		0.016
97	C. jejuni	Poultry	WONDE 097	2303-00889	0.56	0.032		0.047		0.023		0.016
98	C. coli	Poultry	WONDE 098	2303-00890	0.58	3	2	32	32	0.5	0.38	24	64
99	C. jejuni	Child	WONDE 099	2303-00892	0.54	0.094		0.012		0.047		0.016
100	C. jejuni	Poultry	WONDE 100	2303-00893	0.57	0.25	0.064	32	32	0.094	0.064	?	256
101	C. jejuni	Poultry	WONDE 101	2303-00897	0.58	0.25		32		0.047		12
102	C. jejuni	Poultry	WONDE 102	2303-00898	0.55	0.75		32		0.094		64
103	C. jejuni	Poultry	WONDE 103	2303-00900	0.6	0.5		32		0.064		256
104	C. jejuni	Poultry	WONDE 104	2303-00902	0.54	0.5	0.125	0.064	0.032	0.19	0.064	0.032	0.023
105	C. jejuni	Poultry	WONDE 105	2303-00903	0.59	0.047		0.023		0.032		0.016
106	C. jejuni	Poultry	WONDE 106	2303-00904	0.54	0.023		0.006		0.016		0.016
107	C. jejuni	Poultry	WONDE 107	2303-00905	0.55	0.75	0.5	0.064	0.032	0.25	0.125	0.047	0.032
108	C. jejuni	Poultry	WONDE 108	2303-00906	0.59
109	C. jejuni	Poultry	WONDE 109	2303-00907	0.59	0.5	0.064	0.064	0.047	0.125	0.064	0.047	0.032
110	C. jejuni	Poultry	WONDE 110	2303-00908	0.57	0.25	0.023	0.032	0.008	0.094	0.032	0.047	0.016
111	C. jejuni	Poultry	WONDE 111	2303-00909	0.54	0.023		0.008		0.023		0.016
112	C. fetus	Calf	WONDE 112	2303-00910	0.55	3	2	0.38	0.25	0.75	0.75	0.38	0.38
113	C. jejuni	Child	WONDE 113	2303-00911	0.52	0.5	0.125	0.047	0.032	0.094	0.047	0.032	0.016
114	C. jejuni	Poultry	WONDE 114	2303-00914	0.56	0.047		0.012		0.032		0.016
115	C. coli	Poultry	WONDE 115	2303-00916	0.53	3	2	32	32	0.5	0.38	16?	24
116	C. coli (flat colony)	Poultry	WONDE 116	2303-00917	0.57	3	2	32	32	0.38	0.25	48	64
117	C. jejuni	Child	WONDE 117	2303-00918	0.58	0.047		0.012		0.023		0.016
118	C. jejuni	Dog	WONDE 118	2303-00919	0.52	0.5	0.064	0.064	0.047	0.094	0.023	0.032	0.016
119	C. jejuni	Poultry	WONDE 119	2303-00920	0.54	0.064		0.004		0.032		2
120	C. jejuni	Poultry	WONDE 120	2303-00921	0.5	0.38		32		0.032		0.023
121	C. jejuni	Child	WONDE 121	2303-00922	0.56	0.023		0.006		0.016		0.016
122	C. jejuni	Poultry	WONDE 122	2303-00923	0.57	0.5	0.064	0.064	0.047	0.125	0.064	0.047	0.023
123	C. jejuni	Child	WONDE 123	2303-00924	0.59	0.023		0.002		0.016		0.016
124	C. jejuni	Child	WONDE 124	2303-00925	0.58
125	C. jejuni	Dog	WONDE 125	2303-00926	0.52	0.032		0.006		0.016		0.016
126	C. jejuni	Dog	WONDE 126	2303-00929	0.58	0.047		0.016		0.032		0.023
127	C. jejuni	Poultry	WONDE 127	2303-00930	0.59	0.125		0.008		0.023		16
128	C. jejuni	Poultry	WONDE 128	2303-00931	0.58	0.032		0.008		0.016		0.016
129	C. jejuni	Child	WONDE 129	2303-00932	0.59	0.047		0.012		0.032		0.016
					wonde 0,58	/		/		/		/
130	C. jejuni	Poultry	WONDE 130	2303-00933	0.53	0.19		0.016		0.032		12
131	C. jejuni	Poultry	WONDE 131	2303-00934	0.5
132	C. jejuni	Poultry	WONDE 132	2303-00988	0.5	0.25		0.032		0.047		6
133	C. jejuni	Dog	WONDE 133	2303-00992	0.6	0.047		0.023		0.064		0.016
134	C. jejuni	Child	WONDE 134	2303-00994	0.52	0.032		0.012		0.064		0.016
135	C. jejuni	Poultry	WONDE 135	2303-00997	0.55	0.125		0.012		0.064		0.016
136	C. coli	Poultry	WONDE 136	2303-01002	0.57	0.5	0.5	0.047	0.047	0.25	0.25	0.032	0.032
137	C. jejuni	Poultry	WONDE 137	2303-01004	0.54	0.125		0.023		0.064		0.016
138	C. jejuni	Poultry	WONDE 138	2303-01006	0.55
2023-03-15	ATCC 33560	/	/	/	0.54	2	0.25	0.19	0.125	0.38	0.094	0.75	0.19

## Sheet: reader 2 48 u (a)
Reference/Code number	Campylobacter species	Sources ( Child or Animal species)	Naam in GLIMS	Glims-nummer	McF	Erythromycin		Ciprofloxacin		Azithromycin		Doxycycline		24 u
dag 2	ATCC 33560	/	/	/	0.53	0.75		0.125		0.125		0.19		geen groei
1	C. jejuni	Poultry	WONDE 001	2303-00214	0.53	0.064		0.008		0.016		0.016		niet interpreteerbaar
2	C. coli	Child	WONDE 002	2303-00246	0.53	2		0.032		0.25		0.032
3	C. jejuni	Bovine	WONDE 003	2303-00252	0.51	0.38		0.012		0.023		0.032
4	C. jejuni	Poultry	WONDE 004	2303-00253	0.57	0.064		0.094		0.016		0.023
5	C. coli	Poultry	WONDE 005	2303-00254	0.59	0.19		0.023		0.064		0.023
6	C. jejuni	Bovine	WONDE 006	2303-00255	0.59	0.023		0.047		0.047		0.016
7	C. jejuni	Poultry	WONDE 007	2303-00256	0.5	0.047		0.012		0.023		0.016
8	C. jejuni	Child	WONDE 008	2303-00261	0.52	0.38		0.064		0.064		0.064
9	C. coli	Poultry	WONDE 009	2303-00262	0.54	0.38		32		0.064		0.023
10	C. jejuni	Child	WONDE 010	2303-00264	0.54	4		0.032		256		0.032
11	C. jejuni	Poultry	WONDE 011	2303-00266	0.54	0.125		0.094		0.19		0.047		very hazy growth
12	C. jejuni	Poultry	WONDE 012	2303-00268	0.54	0.032		0.047		0.032		0.016
13	C. coli	Calf	WONDE 013	2303-00269	0.59	0.19		0.008		0.047		0.023
14	C. jejuni	Calf	WONDE 014	2303-00270	0.59	0.023		0.003		0.023		0.023
					wonde 0,54	0.064		0.006		0.023		0.016
15	C. jejuni	Child	WONDE 015	2303-00271	0.56	0.125		0.004		0.047		0.016
					wonde 0,58	0.094		0.008		0.032		0.016
16	C. jejuni	Poultry	WONDE 016	2303-00273	0.59	0.125		0.023		0.023		0.023
17	C. coli	Poultry	WONDE 017	2303-00274	0.5	0.125		0.016		0.047		0.016
18	C. coli	Poultry	WONDE 018	2303-00275	0.56	1.5		32		0.125		0.032
19	C. coli	Ovine	WONDE 019	2303-00278	0.53	0.19		32		0.094		0.016
20	C. coli	Poultry	WONDE 020	2303-00280	0.53	1.5		32		0.25		0.047
21	C. coli	Poultry	WONDE 021	2303-00281	0.59	0.0125		0.047		0.047		0.023
22	C. jejuni	Child	WONDE 022	2303-00283	0.57	0.064		0.016		0.032		0.023
23	C. jejuni	Poultry	WONDE 023	2303-00286	0.56	0.38		0.023		0.064		0.016
24	C. jejuni	Dog	WONDE 024	2303-00289	0.5	0.064		0.016		0.032		0.016
25	C. jejuni	Poultry	WONDE 025	2303-00290	0.59	0.25		0.023		0.064		0.023
26	C. jejuni	Poultry	WONDE 026	2303-00291	0.53	0.19		0.047		0.047		0.023
27	C. jejuni	Poultry	WONDE 027	2303-00293	0.51	0.5	0.5	0.064	0.064	0.125	0.125	0.032	0.023
28	C. jejuni	Poultry	WONDE 028	2303-00294	0.57	0.75	0.75	0.047	0.047	0.125	0,125?	0.047	0.016
29	C. jejuni	Child	WONDE 029	2303-00296	0.6	0.38		0.023		0.064		0.016
30	C. jejuni	Child	WONDE 030	2303-00298	0.51	0.125		0.023		0.023		0.016
31	C. jejuni	Child	WONDE 031	2303-00302	0.58	0.094		32		0.023		0.016
32	C. fetus	Bovine	WONDE 032	2303-00305	0.56	0.75		0.19		0.25		0.25
33	C. jejuni	Child	WONDE 033	2303-00307	0.6	0.25		0.004		0.047		0.016
34	C. coli	Poultry	WONDE 034	2303-00312	0.52	0.25		0.016		0.094		0.023
35	C. jejuni	Poultry	WONDE 035	2303-00313	0.6	0.064		6		0.023		0.016
36	C. jejuni	Bovine	WONDE 036	2303-00316	0.57	0.094		0.032		0.047		0.016
37	C. coli	Poultry	WONDE 037	2303-00317	0.59	2		32		0.19		48
38	C. jejuni	Poultry	WONDE 038	2303-00319	0.59	0.25		0.094		0.125		0.094		very hazy growth
39	C. jejuni	Child	WONDE 039	2303-00321	0.58	0.032		0.016		0.032		0.016
40	C. jejuni	Bovine	WONDE 040	2303-00323	0.58	0.125		0.016		0.064		0.016
41	C. jejuni	Poultry	WONDE 041	2303-00325	0.59	0.125		0.032		0.016		0.023
42	C. jejuni	Child	WONDE 042	2303-00327	0.52	0.125		0.016		0.032		0.016
43	C. coli	Poultry	WONDE 043	2303-00379	0.56	0.25		32		0.064		0.023
44	C. jejuni	Poultry	WONDE 044	2303-00380	-	-		-		-		-
45	C. jejuni	Poultry	WONDE 045	2303-00382	0.6	16		0.094		0.25		0.064
46	C. jejuni	Poultry	WONDE 046	2303-00384	0.56	0.38		0.032		0.047		0.023
47	C. jejuni	Child	WONDE 047	2303-00390	0.52	0.19		0.047		0.047		0.016
48	C. jejuni	Child	WONDE 048	2303-00394	0.54	0.38		0.016		0.064		0.016
49	C. jejuni	Child	WONDE 049	2303-00395	0.52	0.125		0.032		0.047		6
50	C. jejuni	Poultry	WONDE 050	2303-00397	0.52	0.094		0.023		0.023		0.016
51	C. jejuni	Child	WONDE 051	2303-00399	0.56	0.064		0.012		0.023		0.023
52	C. coli	Calf	WONDE 052	2303-00402	0.6	0.5		32		0.094		0.023
53	C. jejuni	Poultry	WONDE 053	2303-00826	0.57	0.125		0.008		0.032		0.023
54	C. jejuni	Poultry	WONDE 054	2303-00827	0.51	0.094		0.094		0.023		0.016
55	C. coli	Poultry	WONDE 055	2303-00828	0.58	2		0.125		0.19		0.032
56	C. jejuni	Child	WONDE 056	2303-00829	0.56	0.125		0.012		0.047		0.016
57	C. jejuni	Poultry	WONDE 057	2303-00830	0.52	0.25		0.016		0.032		0.032
58	C. coli	Poultry	WONDE 058	2303-00831	0.54	1.5		32		0.25		64
59	C. coli	Poultry	WONDE 059	2303-00834	0.6	0.38		0.032		0.094		0.032
60	C. jejuni	Child	WONDE 060	2303-00835	0.57	0.25		0.032		0.094		0.023
61	C. jejuni	Poultry	WONDE 061	2303-00836	0.58	0.19		32		0.032		0.032
62	C. jejuni	Poultry	WONDE 062	2303-00837	0.52	0.125		0.012		0.032		0.016
63	C. jejuni	Child	WONDE 063	2303-00841	0.51	0.125		0.012		0.047		0.023
64	Doubt (C. jejuni by PCR)	Poultry	WONDE 064	2303-00842	0.55	32		2		2		0.19
65	C. coli	Calf	WONDE 065	2303-00843	0.54	0.5		4		0.5		0.032
66	C. jejuni	Child	WONDE 066	2303-00844	0.52	0.125		0.023		0.047		0.016
67	C. jejuni	Child	WONDE 067	2303-00845	0.59	0.047		0.006		0.016		0.016
68	C. jejuni	Poultry	WONDE 068	2303-00849	0.58	0.125		0.094		0.047		0.016
69	C. jejuni	Poultry	WONDE 069	2303-00850	0.53	1.5		0.094		0.38		0.19
70	C. jejuni	Ovine	WONDE 070	2303-00855	0.58	0.19		0.032		0.064		0.023
71	C. jejuni	Poultry	WONDE 071	2303-00857	0.59	0.047		0.006		0.023		0.016
72	C. coli	Poultry	WONDE 072	2303-00858	0.58	0.25		0.023		0.094		0.023
73	C. jejuni	Poultry	WONDE 073	2303-00859	0.59	0.125		0.032		0.032		0.016
74	C. jejuni	Poultry	WONDE 074	2303-00861	0.51	0.19		32		0.032		0.016
75	C. jejuni	Child	WONDE 075	2303-00862	0.53	0.064		0.016		0.016		0.012
76	C. coli	Poultry	WONDE 076	2303-00864	0.56	0.38		0.016		0.125		0.023
77	C. jejuni	Child	WONDE 077	2303-00865	0.56	0.064		32		0.047		0.016
78	C. jejuni	Child	WONDE 078	2303-00866	0.53	16		0.032		3		0.5
79	C. jejuni	Dog	WONDE 079	2303-00867	0.6	0.125		0.047		0.023		0.016
80	C. jejuni	Poultry	WONDE 080	2303-00869	0.6	0.125		32		0.032		0.016
81	C. jejuni	Ovine	WONDE 081	2303-00870	0.56	0.25		0.047		0.064		0.023
82	C. jejuni	Poultry	WONDE 082	2303-00872	0.54	0.125		0.008		0.023		0.016
83	C. coli	Poultry	WONDE 083	2303-00873	0.56	0.064		0.008		0.032		0.016
84	C. jejuni	Poultry	WONDE 084	2303-00874	0.59	0.064		0.006		0.023		0.016
85	C. jejuni	Child	WONDE 085	2303-00875	0.53	0.125		0.016		0.032		0.016
86	C. jejuni	Child	WONDE 086	2303-00876	0.51	0.016		0.002		0.016		0.016
87	C. jejuni	Child	WONDE 087	2303-00877	0.58	0.047		0.016		0.032		0.016
88	C. jejuni	Child	WONDE 088	2303-00878	0.55	0.032		0.012		0.023		0.016
89	C. jejuni	Child	WONDE 089	2303-00879	0.51	0.125		32		0.047		6
90	C. jejuni	Child	WONDE 090	2303-00880	0.54	0.047		0.016		0.032		0.016
					wonde 0,58	0.094		0.016		0.032		0.023
91	C. jejuni	Poultry	WONDE 091	2303-00882	0.55
92	C. jejuni	Poultry	WONDE 092	2303-00883	0.53	0.032		0.012		0.032		0.016
93	C.jejuni	Poultry	WONDE 093	2303-00884	0.6	0.094		0.023		0.032		0.016
94	C. jejuni	Dog	WONDE 094	2303-00886	0.51	0.023		32		0.016		0.016
95	C.jejuni	Poultry	WONDE 095	2303-00887	0.6	0.25		0.047		0.064		0.064
96	C. jejuni	Poultry	WONDE 096	2303-00888	0.53	0.094		0.032		0.047		0.016
97	C. jejuni	Poultry	WONDE 097	2303-00889	0.56	0.047		0.047		0.023		0.016
98	C. coli	Poultry	WONDE 098	2303-00890	0.58	1.5		32		0.125		64
99	C. jejuni	Child	WONDE 099	2303-00892	0.54	0.125		0.023		0.047		0.016
100	C. jejuni	Poultry	WONDE 100	2303-00893	0.57	0.064		32		0.032		12
101	C. jejuni	Poultry	WONDE 101	2303-00897	0.58	0.125		32		0.047		16
102	C. jejuni	Poultry	WONDE 102	2303-00898	0.55	0.75		32		0.094		64
103	C. jejuni	Poultry	WONDE 103	2303-00900	0.6	0.5		32		0.047		32
104	C. jejuni	Poultry	WONDE 104	2303-00902	0.54	0.125		0.032		0.047		0.023
105	C. jejuni	Poultry	WONDE 105	2303-00903	0.59	0.094		0.023		0.032		0.016
106	C. jejuni	Poultry	WONDE 106	2303-00904	0.54	0.032		0.004		0.016		0.016
107	C. jejuni	Poultry	WONDE 107	2303-00905	0.55	0.38		0.023		0.125		0.032
108	C. jejuni	Poultry	WONDE 108	2303-00906	0.59
109	C. jejuni	Poultry	WONDE 109	2303-00907	0.59	0.125		0.047		0.047		0.032
110	C. jejuni	Poultry	WONDE 110	2303-00908	0.57	0.023		0.012		0.032		0.016
111	C. jejuni	Poultry	WONDE 111	2303-00909	0.54	0.032		0.016		0.032		0.016
112	C. fetus	Calf	WONDE 112	2303-00910	0.55	2		0.25		0.75		0.38
113	C. jejuni	Child	WONDE 113	2303-00911	0.52	0.125		0.032		0.032		0.016
114	C. jejuni	Poultry	WONDE 114	2303-00914	0.56	0.032		0.012		0.023		0.016
115	C. coli	Poultry	WONDE 115	2303-00916	0.53	1.5		32		0.125		16
116	C. coli (flat colony)	Poultry	WONDE 116	2303-00917	0.57	1.5		32		0.19		64
117	C. jejuni	Child	WONDE 117	2303-00918	0.58	0.047		0.016		0.032		0.016
118	C. jejuni	Dog	WONDE 118	2303-00919	0.52	0.064		0.032		0.032		0.016
119	C. jejuni	Poultry	WONDE 119	2303-00920	0.54	0.094		0.008		0.032		2
120	C. jejuni	Poultry	WONDE 120	2303-00921	0.5	0.064		32		0.032		0.047
121	C. jejuni	Child	WONDE 121	2303-00922	0.56	0.032		0.008		0.016		0.016
122	C. jejuni	Poultry	WONDE 122	2303-00923	0.57	0.25		0.047		0.064		0.016
123	C. jejuni	Child	WONDE 123	2303-00924	0.59	0.032		0.008		0.016		0.016
124	C. jejuni	Child	WONDE 124	2303-00925	0.58	0.032		0.004		0.016		0.016
125	C. jejuni	Dog	WONDE 125	2303-00926	0.52	0.047		0.016		0.023		0.016
126	C. jejuni	Dog	WONDE 126	2303-00929	0.58	0.094		0.032		0.032		0.016
127	C. jejuni	Poultry	WONDE 127	2303-00930	0.59	0.094		0.012		0.016		12
128	C. jejuni	Poultry	WONDE 128	2303-00931	0.58	0.032		0.023		0.016		0.016
129	C. jejuni	Child	WONDE 129	2303-00932	0.59	0.094		0.023		0.032		0.016
					wonde 0,58	0.094		0.016		0.032		0.016
130	C. jejuni	Poultry	WONDE 130	2303-00933	0.53	0.19		0.032		0.032		12
131	C. jejuni	Poultry	WONDE 131	2303-00934	0.5	256		0.064		8		0.064
132	C. jejuni	Poultry	WONDE 132	2303-00988	0.5	0.125		0.023		0.032		4
133	C. jejuni	Dog	WONDE 133	2303-00992	0.6	0.047		0.023		0.032		0.016
134	C. jejuni	Child	WONDE 134	2303-00994	0.52	0.064		0.016		0.047		0.016
135	C. jejuni	Poultry	WONDE 135	2303-00997	0.55	0.064		0.023		0.064		0.023
136	C. coli	Poultry	WONDE 136	2303-01002	0.57	0.19		0.032		0.064		0.023
137	C. jejuni	Poultry	WONDE 137	2303-01004	0.54	0.125		0.016		0.047		0.016
138	C. jejuni	Poultry	WONDE 138	2303-01006	0.55
2023-03-15	ATCC 33560	/	/	/	0.54	0.75		0.125		0.094		0.19

## Sheet: General table e-test 48h 
Reference/Code number	Campylobacter species	Sources ( Child or Animal species)	Naam in GLIMS	Glims-nummer	McF	Erythromycin				Ciprofloxacin				Azithromycin				Doxycycline
						reader 1		reader 2		reader 1		reader 2		reader 1		reader 2		reader 1		reader 2
1	C. jejuni	Poultry	WONDE 001	2303-00214	0.53	0.064	S	0.064	S	0.012	I	0.008	I	0.016	S	0.016	S	0.016	S	0.016	S
2	C. coli	Child	WONDE 002	2303-00246	0.53	2	S	2	S	0.047	I	0.032	I	0.38	S	0.25	S	0.047	S	0.032	S
3	C. jejuni	Bovine	WONDE 003	2303-00252	0.51	0.75	S	0.38	S	0.016	I	0.012	I	0.125	S	0.023	S	0.125	S	0.032	S
4	C. jejuni	Poultry	WONDE 004	2303-00253	0.57	0.094	S	0.064	S	0.125	I	0.094	I	0.032	S	0.016	S	0.047	S	0.023	S
5	C. coli	Poultry	WONDE 005	2303-00254	0.59	0.38	S	0.19	S	0.032	I	0.023	I	0.094	S	0.064	S	0.023	S	0.023	S
6	C. jejuni	Bovine	WONDE 006	2303-00255	0.59	0.064	S	0.023	S	0.047	I	0.047	I	0.064	S	0.047	S	0.023	S	0.016	S
7	C. jejuni	Poultry	WONDE 007	2303-00256	0.5	0.094	S	0.047	S	0.023	I	0.012	I	0.032	S	0.023	S	0.032	S	0.016	S
8	C. jejuni	Child	WONDE 008	2303-00261	0.52	0.5	S	0.038	S	0.19	I	0.064	I	0.094	S	0.064	S	0.094	S	0.064	S
9	C. coli	Poultry	WONDE 009	2303-00262	0.54	0.38	S	0.38	S	32	R	32	R	0.125	S	0.064	S	0.023	S	0.023	S
10	C. jejuni	Child	WONDE 010	2303-00264	0.54	4	S	4	S	0.032	I	0.032	I	256	R	256	R	0.125	S	0.032	S
12	C. jejuni	Poultry	WONDE 012	2303-00268	0.54	0.032	S	0.032	S	0.064	I	0.047	I	0.032	S	0.032	S	0.016	S	0.016	S
13	C. coli	Calf	WONDE 013	2303-00269	0.59	0.19	S	0.19	S	0.012	I	0.008	I	0.047	S	0.047	S	0.023	S	0.023	S
14	C. jejuni	Calf	WONDE 014	2303-00270	0.59	0.023	S	0.023	S	0.003	I	0.003	I	0.016	S	0.023	S	0.023	S	0.023	S
15	C. jejuni	Child	WONDE 015	2303-00271	0.56	0.125	S	0.125	S	0.016	I	0.004	I	0.047	S	0.047	S	0.032	S	0.016	S
16	C. jejuni	Poultry	WONDE 016	2303-00273	0.59	0.125	S	0.125	S	0.032	I	0.023	I	0.047	S	0.023	S	0.032	S	0.023	S
17	C. coli	Poultry	WONDE 017	2303-00274	0.5	0.19	S	0.125	S	0.023	I	0.016	I	0.047	S	0.047	S	0.023	S	0.016	S
18	C. coli	Poultry	WONDE 018	2303-00275	0.56	1.5	S	1.5	S	32	R	32	R	0.19	S	0.125	S	0.047	S	0.032	S
19	C. coli	Ovine	WONDE 019	2303-00278	0.53	0.25	S	0.19	S	32	R	32	R	0.094	S	0.094	S	0.023	S	0.016	S
20	C. coli	Poultry	WONDE 020	2303-00280	0.53	2	S	1.5	S	32	R	32	R	0.25	S	0.25	S	0.047	S	0.047	S
21	C. coli	Poultry	WONDE 021	2303-00281	0.59	0.125	S	0.0125	S	0.064	I	0.047	I	0.032	S	0.047	S	0.023	S	0.023	S
22	C. jejuni	Child	WONDE 022	2303-00283	0.57	0.125	S	0.064	S	0.023	I	0.016	I	0.032	S	0.032	S	0.023	S	0.023	S
23	C. jejuni	Poultry	WONDE 023	2303-00286	0.56	0.38	S	0.38	S	0.032	I	0.023	I	0.064	S	0.064	S	0.023	S	0.016	S
24	C. jejuni	Dog	WONDE 024	2303-00289	0.5	0.064	S	0.064	S	0.016	I	0.016	I	0.032	S	0.032	S	0.023	S	0.016	S
25	C. jejuni	Poultry	WONDE 025	2303-00290	0.59	0.25	S	0.25	S	0.023	I	0.023	I	0.064	S	0.064	S	0.023	S	0.023	S
26	C. jejuni	Poultry	WONDE 026	2303-00291	0.53	0.38	S	0.19	S	0.047	I	0.047	I	0.064	S	0.047	S	0.023	S	0.023	S
27	C. jejuni	Poultry	WONDE 027	2303-00293	0.51	0.5	S	0.5	S	0.047	I	0.064	I	0.125	S	0.125	S	0.023	S	0.023	S
28	C. jejuni	Poultry	WONDE 028	2303-00294	0.57	0.75	S	0.75	S	0.064	I	0.047	I	0.125	S	0.125	S	0.016	S	0.016	S
29	C. jejuni	Child	WONDE 029	2303-00296	0.6	0.38	S	0.38	S	0.023	I	0.023	I	0.064	S	0.064	S	0.023	S	0.016	S
30	C. jejuni	Child	WONDE 030	2303-00298	0.51	0.19	S	0.125	S	0.032	I	0.023	I	0.032	S	0.023	S	0.016	S	0.016	S
31	C. jejuni	Child	WONDE 031	2303-00302	0.58	0.19	S	0.094	S	32	R	32	R	0.023	S	0.023	S	0.016	S	0.016	S
33	C. jejuni	Child	WONDE 033	2303-00307	0.6	0.25	S	0.25	S	0.008	I	0.004	I	0.047	S	0.047	S	0.016	S	0.016	S
34	C. coli	Poultry	WONDE 034	2303-00312	0.52	0.25	S	0.25	S	0.023	I	0.016	I	0.094	S	0.094	S	0.023	S	0.023	S
35	C. jejuni	Poultry	WONDE 035	2303-00313	0.6	0.064	S	0.064	S	6	R	6	R	0.023	S	0.023	S	0.016	S	0.016	S
36	C. jejuni	Bovine	WONDE 036	2303-00316	0.57	0.125	S	0.094	S	0.032	I	0.032	I	0.047	S	0.047	S	0.016	S	0.016	S
37	C. coli	Poultry	WONDE 037	2303-00317	0.59	2	S	2	S	32	R	32	R	0.25	S	0.19	S	48	R	48	R
38	C. jejuni	Poultry	WONDE 038	2303-00319	0.54	0.25		0.25				0.094				0.125				0.094
39	C. jejuni	Child	WONDE 039	2303-00321	0.58	0.032	S	0.032	S	0.016	I	0.016	I	0.032	S	0.032	S	0.016	S	0.016	S
40	C. jejuni	Bovine	WONDE 040	2303-00323	0.58	0.125	S	0.125	S	0.023	I	0.016	I	0.064	S	0.064	S	0.016	S	0.016	S
41	C. jejuni	Poultry	WONDE 041	2303-00325	0.59	0.125	S	0.125	S	0.047	I	0.032	I	0.016	S	0.016	S	0.023	S	0.023	S
42	C. jejuni	Child	WONDE 042	2303-00327	0.52	0.125	S	0.125	S	0.016	I	0.016	I	0.047	S	0.032	S	0.016	S	0.016	S
43	C. coli	Poultry	WONDE 043	2303-00379	0.56	0.25	S	0.25	S	6	R	32	R	0.094	S	0.064	S	0.023	S	0.023	S
46	C. jejuni	Poultry	WONDE 046	2303-00384	0.56	0.38	S	0.38	S	0.047	I	0.032	I	0.047	S	0.047	S	0.032	S	0.023	S
47	C. jejuni	Child	WONDE 047	2303-00390	0.52	0.25	S	0.19	S	0.047	I	0.047	I	0.047	S	0.047	S	0.023	S	0.016	S
48	C. jejuni	Child	WONDE 048	2303-00394	0.54	0.38	S	0.38	S	0.023	I	0.016	I	0.064	S	0.064	S	0.016	S	0.016	S
49	C. jejuni	Child	WONDE 049	2303-00395	0.52	0.125	S	0.125	S	0.032	I	0.032	I	0.047	S	0.047	S	6	R	6	R
50	C. jejuni	Poultry	WONDE 050	2303-00397	0.52	0.064	S	0.094	S	0.032	I	0.023	I	0.032	S	0.023	S	0.023	S	0.016	S
51	C. jejuni	Child	WONDE 051	2303-00399	0.56	0.125	S	0.064	S	0.016	I	0.012	I	0.023	S	0.023	S	0.023	S	0.023	S
52	C. coli	Calf	WONDE 052	2303-00402	0.6	0.5	S	0.5	S	32	R	32	R	0.094	S	0.094	S	0.032	S	0.023	S
53	C. jejuni	Poultry	WONDE 053	2303-00826	0.57	0.19	S	0.125	S	0.012	I	0.008	I	0.032	S	0.032	S	0.023	S	0.023	S
54	C. jejuni	Poultry	WONDE 054	2303-00827	0.51	0.064	S	0.094	S	0.047	I	0.094	I	0.023	S	0.023	S	0.016	S	0.016	S
55	C. coli	Poultry	WONDE 055	2303-00828	0.58	2	S	2	S	0.125	I	0.125	I	0.38	S	0.19	S	0.032	S	0.032	S
56	C. jejuni	Child	WONDE 056	2303-00829	0.56	0.125	S	0.125	S	0.016	I	0.012	I	0.047	S	0.047	S	0.016	S	0.016	S
57	C. jejuni	Poultry	WONDE 057	2303-00830	0.52	0.25	S	0.25	S	0.023	I	0.016	I	0.047	S	0.032	S	0.032	S	0.032	S
58	C. coli	Poultry	WONDE 058	2303-00831	0.54	2	S	1.5	S	32	R	32	R	0.25	S	0.25	S	64	R	64	R
59	C. coli	Poultry	WONDE 059	2303-00834	0.6	0.38	S	0.38	S	0.047	I	0.032	I	0.064	S	0.094	S	0.032	S	0.032	S
60	C. jejuni	Child	WONDE 060	2303-00835	0.57	0.25	S	0.25	S	0.032	I	0.032	I	0.094	S	0.094	S	0.023	S	0.023	S
61	C. jejuni	Poultry	WONDE 061	2303-00836	0.58	0.19	S	0.19	S	32	R	32	R	0.032	S	0.032	S	0.047	S	0.032	S
62	C. jejuni	Poultry	WONDE 062	2303-00837	0.52	0.19	S	0.125	S	0.016	I	0.012	I	0.047	S	0.032	S	0.016	S	0.016	S
63	C. jejuni	Child	WONDE 063	2303-00841	0.51	0.19	S	0.125	S	0.012	I	0.012	I	0.032	S	0.047	S	0.023	S	0.023	S
64	C. jejuni	Poultry	WONDE 064	2303-00842	0.55	48	R	32	R	2	R	2	R	4	S	2	S	0.125	S	0.19	S
65	C. coli	Calf	WONDE 065	2303-00843	0.54	0.5	S	0.5	S	3	R	4	R	0.5	S	0.5	S	0.032	S	0.032	S
66	C. jejuni	Child	WONDE 066	2303-00844	0.52	0.125	S	0.125	S	0.016	I	0.023	I	0.047	S	0.047	S	0.023	S	0.016	S
67	C. jejuni	Child	WONDE 067	2303-00845	0.56	0.047	S	0.047	S	0.008	I	0.006	I	0.016	S	0.016	S	0.016	S	0.016	S
68	C. jejuni	Poultry	WONDE 068	2303-00849	0.58	0.19	S	0.125	S	0.19	I	0.094	I	0.047	S	0.047	S	0.023	S	0.016	S
69	C. jejuni	Poultry	WONDE 069	2303-00850	0.53	1.5	S	1.5	S	0.094	I	0.094	I	0.38	S	0.38	S	0.19	S	0.19	S
70	C. jejuni	Ovine	WONDE 070	2303-00855	0.54	0.25	S	0.19	S	0.032	I	0.032	I	0.064	S	0.064	S	0.023	S	0.023	S
71	C. jejuni	Poultry	WONDE 071	2303-00857	0.53	0.047	S	0.047	S	0.006	I	0.006	I	0.023	S	0.023	S	0.016	S	0.016	S
72	C. coli	Poultry	WONDE 072	2303-00858	0.58	0.38	S	0.25	S	0.032	I	0.023	I	0.125	S	0.094	S	0.023	S	0.023	S
73	C. jejuni	Poultry	WONDE 073	2303-00859	0.59	0.125	S	0.125	S	0.047	I	0.032	I	0.047	S	0.032	S	0.016	S	0.016	S
74	C. jejuni	Poultry	WONDE 074	2303-00861	0.51	0.125	S	0.19	S	32	R	32	R	0.047	S	0.032	S	0.016	S	0.016	S
75	C. jejuni	Child	WONDE 075	2303-00862	0.53	0.016	S	0.064	S	0.002	I	0.012	I	0.016	S	0.016	S	0.016	S	0.016	S
76	C. coli	Poultry	WONDE 076	2303-00864	0.56	0.38	S	0.38	S	0.023	I	0.016	I	0.125	S	0.125	S	0.032	S	0.023	S
77	C. jejuni	Child	WONDE 077	2303-00865	0.56	0.016	S	0.064	S	32	R	32	R	0.047	S	0.047	S	0.016	S	0.016	S
79	C. jejuni	Dog	WONDE 079	2303-00867	0.6	0.047	S	0.125	S	0.032	I	0.047	I	0.032	S	0.023	S	0.023	S	0.016	S
80	C. jejuni	Poultry	WONDE 080	2303-00869	0.6	0.047	S	0.125	S	32	R	32	R	0.064	S	0.032	S	0.016	S	0.016	S
81	C. jejuni	Ovine	WONDE 081	2303-00870	0.56	0.5	S	0.25	S	0.047	I	0.047	I	0.064	S	0.064	S	0.023	S	0.023	S
82	C. jejuni	Poultry	WONDE 082	2303-00872	0.54	0.125	S	0.125	S	0.008	I	0.008	I	0.023	S	0.023	S	0.016	S	0.016	S
83	C. coli	Poultry	WONDE 083	2303-00873	0.56	0.125	S	0.064	S	0.008	I	0.008	I	0.032	S	0.032	S	0.023	S	0.016	S
84	C. jejuni	Poultry	WONDE 084	2303-00874	0.59	0.064	S	0.064	S	0.006	I	0.006	I	0.023	S	0.023	S	0.023	S	0.016	S
85	C. jejuni	Child	WONDE 085	2303-00875	0.53	0.094	S	0.125	S	0.023	I	0.016	I	0.047	S	0.032	S	0.016	S	0.016	S
86	C. jejuni	Child	WONDE 086	2303-00876	0.51	0.016	S	0.016	S	0.002	I	0.002	I	0.016	S	0.016	S	0.016	S	0.016	S
87	C. jejuni	Child	WONDE 087	2303-00877	0.58	0.047	S	0.047	S	0.012	I	0.016	I	0.023	S	0.032	S	0.016	S	0.016	S
88	C. jejuni	Child	WONDE 088	2303-00878	0.55	0.032	S	0.032	S	0.008	I	0.012	I	0.032	S	0.023	S	0.016	S	0.016	S
89	C. jejuni	Child	WONDE 089	2303-00879	0.51	0.125	S	0.125	S	32	R	32	R	0.047	S	0.047	S	8	R	6	R
90	C. jejuni	Child	WONDE 090	2303-00880	0.54	0.047	S	0.047	S	0.008	I	0.016	I	0.032	S	0.032	S	0.016	S	0.016	S
92	C. jejuni	Poultry	WONDE 092	2303-00883	0.53	0.047	S	0.032	S	0.012	I	0.012	I	0.032	S	0.032	S	0.016	S	0.016	S
93	C.jejuni	Poultry	WONDE 093	2303-00884	0.6	0.047	S	0.094	S	0.032	I	0.023	I	0.047	S	0.032	S	0.016	S	0.016	S
94	C. jejuni	Dog	WONDE 094	2303-00886	0.51	0.047	S	0.023	S	32	R	32	R	0.023	S	0.016	S	0.016	S	0.016	S
95	C. jejuni	Poultry	WONDE 095	2303-00887	0.6	0.19	S	0.25	S	0.047	I	0.047	I	0.125	S	0.064	S	0.094	S	0.064	S
96	C. jejuni	Poultry	WONDE 096	2303-00888	0.53	0.047	S	0.094	S	0.047	I	0.032	I	0.047	S	0.047	S	0.016	S	0.016	S
97	C. jejuni	Poultry	WONDE 097	2303-00889	0.56	0.032	S	0.047	S	0.047	I	0.047	I	0.023	S	0.023	S	0.016	S	0.016	S
98	C. coli	Poultry	WONDE 098	2303-00890	0.58	2	S	1.5	S	32	R	32	R	0.38	S	0.125	S	64	R	64	R
99	C. jejuni	Child	WONDE 099	2303-00892	0.54	0.094	S	0.125	S	0.012	I	0.023	I	0.047	S	0.047	S	0.016	S	0.016	S
100	C. jejuni	Poultry	WONDE 100	2303-00893	0.57	0.064	S	0.064	S	32	R	32	R	0.064	S	0.032	S	256	R	12	R
101	C. jejuni	Poultry	WONDE 101	2303-00897	0.58	0.25	S	0.125	S	32	R	32	R	0.047	S	0.047	S	12	R	16	R
102	C. jejuni	Poultry	WONDE 102	2303-00898	0.55	0.75	S	0.75	S	32	R	32	R	0.094	S	0.094	S	64	R	64	R
103	C. jejuni	Poultry	WONDE 103	2303-00900	0.6	0.5	S	0.5	S	32	R	32	R	0.125	S	0.047	S	256	R	32	R
104	C. jejuni	Poultry	WONDE 104	2303-00902	0.54	0.125	S	0.125	S	0.032	I	0.032	I	0.064	S	0.047	S	0.023	S	0.023	S
105	C. jejuni	Poultry	WONDE 105	2303-00903	0.59	0.047	S	0.094	S	0.023	I	0.023	I	0.032	S	0.032	S	0.016	S	0.016	S
106	C. jejuni	Poultry	WONDE 106	2303-00904	0.54	0.023	S	0.032	S	0.006	I	0.004	I	0.016	S	0.016	S	0.016	S	0.016	S
107	C. jejuni	Poultry	WONDE 107	2303-00905	0.55	0.5	S	0.38	S	0.032	I	0.023	I	0.125	S	0.125	S	0.032	S	0.032	S
109	C. jejuni	Poultry	WONDE 109	2303-00907	0.59	0.064	S	0.125	S	0.047	I	0.047	I	0.064	S	0.047	S	0.032	S	0.032	S
110	C. jejuni	Poultry	WONDE 110	2303-00908	0.57	0.023	S	0.023	S	0.008	I	0.012	I	0.032	S	0.032	S	0.016	S	0.016	S
111	C. jejuni	Poultry	WONDE 111	2303-00909	0.54	0.023	S	0.032	S	0.008	I	0.016	I	0.023	S	0.032	S	0.016	S	0.016	S
113	C. jejuni	Child	WONDE 113	2303-00911	0.52	0.125	S	0.125	S	0.032	I	0.032	I	0.047	S	0.032	S	0.016	S	0.016	S
114	C. jejuni	Poultry	WONDE 114	2303-00914	0.56	0.047	S	0.032	S	0.012	I	0.012	I	0.032	S	0.023	S	0.016	S	0.016	S
115	C. coli	Poultry	WONDE 115	2303-00916	0.53	2	S	1.5	S	32	R	32	R	0.38	S	0.125	S	24	R	16	R
116	C. coli	Poultry	WONDE 116	2303-00917	0.57	2	S	1.5	S	32	R	32	R	0.25	S	0.19	S	64	R	64	R
117	C. jejuni	Child	WONDE 117	2303-00918	0.58	0.047	S	0.047	S	0.012	I	0.016	I	0.023	S	0.032	S	0.016	S	0.016	S
118	C. jejuni	Dog	WONDE 118	2303-00919	0.52	0.064	S	0.064	S	0.047	I	0.032	I	0.023	S	0.032	S	0.016	S	0.016	S
119	C. jejuni	Poultry	WONDE 119	2303-00920	0.54	0.064	S	0.094	S	0.004	I	0.008	I	0.032	S	0.032	S	2	S	2	S
120	C. jejuni	Poultry	WONDE 120	2303-00921	0.5	0.38	S	0.064	S	32	R	32	R	0.032	S	0.032	S	0.023	S	0.047	S
121	C. jejuni	Child	WONDE 121	2303-00922	0.56	0.023	S	0.032	S	0.006	I	0.008	I	0.016	S	0.016	S	0.016	S	0.016	S
122	C. jejuni	Poultry	WONDE 122	2303-00923	0.57	0.064	S	0.25	S	0.047	I	0.047	I	0.064	S	0.064	S	0.023	S	0.016	S
123	C. jejuni	Child	WONDE 123	2303-00924	0.59	0.023	S	0.032	S	0.002	I	0.008	I	0.016	S	0.016	S	0.016	S	0.016	S
124	C. jejuni	Child	WONDE 124	2303-00925	0.58	0.032		0.032	S			0.004	I			0.016	S			0.016	S
125	C. jejuni	Dog	WONDE 125	2303-00926	0.52	0.032	S	0.047	S	0.006	I	0.016	I	0.016	S	0.023	S	0.016	S	0.016	S
126	C. jejuni	Dog	WONDE 126	2303-00929	0.58	0.047	S	0.094	S	0.016	I	0.032	I	0.032	S	0.032	S	0.023	S	0.016	S
127	C. jejuni	Poultry	WONDE 127	2303-00930	0.59	0.125	S	0.094	S	0.008	I	0.012	I	0.023	S	0.016	S	16	R	12	R
128	C. jejuni	Poultry	WONDE 128	2303-00931	0.58	0.032	S	0.032	S	0.008	I	0.023	I	0.016	S	0.016	S	0.016	S	0.016	S
129	C. jejuni	Child	WONDE 129	2303-00932	0.59	0.047	S	0.094	S	0.012	I	0.023	I	0.032	S	0.032	S	0.016	S	0.016	S
130	C. jejuni	Poultry	WONDE 130	2303-00933	0.53	0.19	S	0.19	S	0.016	I	0.032	I	0.032	S	0.032	S	12	R	12	R
132	C. jejuni	Poultry	WONDE 132	2303-00988	0.5	0.25	S	0.125	S	0.032	I	0.023	I	0.047	S	0.032	S	6	R	4	R
133	C. jejuni	Dog	WONDE 133	2303-00992	0.6	0.047	S	0.047	S	0.023	I	0.023	I	0.064	S	0.032	S	0.016	S	0.016	S
134	C. jejuni	Child	WONDE 134	2303-00994	0.52	0.032	S	0.064	S	0.012	I	0.016	I	0.064	S	0.047	S	0.016	S	0.016	S
135	C. jejuni	Poultry	WONDE 135	2303-00997	0.55	0.125	S	0.064	S	0.012	I	0.023	I	0.064	S	0.064	S	0.016	S	0.023	S
136	C. coli	Poultry	WONDE 136	2303-01002	0.57	0.5	S	0.19	S	0.047	I	0.032	I	0.25	S	0.064	S	0.032	S	0.023	S
137	C. jejuni	Poultry	WONDE 137	2303-01004	0.54	0.125	S	0.125	S	0.023	I	0.016	I	0.064	S	0.047	S	0.016	S	0.016	S

## Sheet: Breakpoints
Voor Campylobacter jejuni en Campylobacter coli werd Eucast gebruikt
Voor Campylobacter fetus werd

## Sheet: Lot numbers
	Firma	ref nummer	Lotnummer	vervaldatum
AST broth 4,5ml	BD	246011	2300628	2023-10-24
MHF	Biomerieux	43901	1009861800	2023-05-06
Etest Erythro	Biomerieux	412334	1009484290	2024-07-11
Etest cipro	Biomerieux	412311	1009702760	2024-11-13
Etest azithromycine	Biomerieux	412257	1009588660	2024-09-12
Etest doxycycline	Biomerieux	412328	1009398570	2024-05-24
Registreren van stammen in GLIMS: Naam Wonde en stamnummer, studie, als CONEP en op naam van Dr. Van Acker
Aanvullen in GLIMS 2 keer isolaat met antibiogram (Wonde en MLT) af te lezen
2023-03-15	Firma	ref nummer	Lotnummer	vervaldatum
MHF	Biomerieux	43901	1009834420	2023-04-23
20/3/2023 heranalyse 2303-00855	Firma	ref nummer	Lotnummer	vervaldatum
MHF	Biomerieux	43901	1009834420	2023-04-23
Etest Erythro	Biomerieux	412334	1009312000	2024-04-04
Etest cipro	Biomerieux	412311	1009442280	2024-06-19
Etest azithromycine	Biomerieux	412257	1009002920	2023-10-13
Etest doxycycline	Biomerieux	412328	108823080	2023-07-07

## Sheet: Batch control
Ingangscontrole/batch
Cindy
Reference/Code number	Campylobacter species	McF	Erythromycine BS		Ciprofloxacine BC		Azithromycine BS		Doxycycline BS
dag 2	ATCC 33560	0.53	0.75		0.125		0.19		0.19
2023-03-15	ATCC 33560	0.54	2	0.25	0.19	0.125	0.38	0.094	0.75	0.19
Annick
Reference/Code number	Campylobacter species	McF	Erythromycine BS		Ciprofloxacine BC		Azithromycine BS		Doxycycline BS
dag 2	ATCC 33560	0.53	0.75		0.125		0.125		0.9
2023-03-15	ATCC 33560	0.54	0.75		0.125		0.094		0.19
Phaedra
Reference/Code number	Campylobacter species	McF	Erythromycine BS	Ciprofloxacine BC	Azithromycine BS	Doxycycline BS
dag 1	ATCC 33560	0.53	1.5	0.25	0.25	0.125
Wonde
Reference/Code number	Campylobacter species	McF	Erythromycine	Ciprofloxacine	Azithromycine	Doxycycline
dag 1	ATCC 33560	0.53	1.5	0.25	0.25	0.125

## Sheet: Error rate
Cindy
totaal aantal e-testen (ingezet)	geen groei	niet afgelezen	niet interpreteerbaar	error rate (%)		totaal aantal stalen	geen groei	niet interpreteerbaar	niet uitgevoerd	error rate (%)
141	1	1	7	0.0638298		138	1	7	2	0.0724638
bij niet afgelezen: stalen die waarvan wonde de McF heeft gemaakt niet bijgeteld
Annick
totaal aantal e-testen (ingezet)	geen groei	niet afgelezen	niet interpreteerbaar	error rate (%)		totaal aantal stalen	geen groei	niet interpreteerbaar	niet uitgevoerd	error rate (%)
141	1	0	7	0.0567376		138	1	7	1	0.0652174
